# Supplementary material for: Benzyl­ethyl­dimethyl­ammonium bromide
Source: Acta Crystallogr Sect E Struct Rep Online. 2008 Feb 15;64(Pt 3):o601. doi: 10.1107/S1600536808002481 (PMC2960757; doi:10.1107/S1600536808002481)
Supplement: Supplementary file 1 [file e-64-0o601-sup1.cif]

##############################################################################
###                                                                        ###
###        Electronic paper (Acta Crystallographica Section E)             ###
###                                                                        ###
##############################################################################
#                                                                            #
# This CIF contains the data in a paper accepted for publication in Acta     #
# Crystallographica Section E. It conforms to the requirements of Notes      #
# for Authors for Section E, and has been peer reviewed under the auspices   #
# of the IUCr Commission on Journals.                                        #
#                                                                            #
# Full details of the Crystallographic Information File format               #
# are given in the paper "The Crystallographic Information File (CIF):       #
# a New Standard Archive File for Crystallography" by S. R. Hall, F. H.      #
# Allen and I. D. Brown [Acta Cryst. (1991), A47, 655-685].                  #
#                                                                            #
# The current version of the core CIF dictionary is obtainable from          #
# ftp://ftp.iucr.org/pub/cif_core.dic. The current version number is 2.1.    #
#                                                                            #
# Software is freely available for graphical display of the structure(s) in  #
# this CIF.  For information consult the CIF home page http://www.iucr.org/  #
# cif/home.html                                                              #
#                                                                            #
##############################################################################
                                             
data_I
_audit_creation_method     SHELXL-97
_chemical_name_systematic
;
Benzylethyldimethylammonium bromide
;
_chemical_name_common     ?
_chemical_formula_moiety     'C11 H18 N +, Br -'
_chemical_formula_sum     'C11 H18 Br N'
_chemical_formula_iupac     'C11 H18 N +, Br -'
_chemical_formula_weight     244.17
_chemical_melting_point     ?
_symmetry_cell_setting     Orthorhombic
_symmetry_space_group_name_H-M     'P 21 21 21'
_symmetry_space_group_name_Hall     'P 2ac 2ab'
loop_
    _symmetry_equiv_pos_as_xyz
    'x, y, z'
    '-x+1/2, -y, z+1/2'
    'x+1/2, -y+1/2, -z'
    '-x, y+1/2, -z+1/2'
_cell_length_a     6.77650(10)
_cell_length_b     12.5827(2)
_cell_length_c     13.9433(2)
_cell_angle_alpha     90.00
_cell_angle_beta     90.00
_cell_angle_gamma     90.00
_cell_volume     1188.90(3)
_cell_formula_units_Z     4
_cell_measurement_reflns_used     2258
_cell_measurement_theta_min     0.998
_cell_measurement_theta_max     31.507
_cell_measurement_temperature     293(2)
_exptl_crystal_description     prism
_exptl_crystal_colour     colourless
_exptl_crystal_size_max     0.20
_exptl_crystal_size_mid     0.19
_exptl_crystal_size_min     0.17
_exptl_crystal_density_diffrn     1.364
_exptl_crystal_density_meas     ?
_exptl_crystal_density_method     'not measured'
_exptl_crystal_F_000     504
_exptl_absorpt_coefficient_mu     3.417
_exptl_absorpt_correction_type     'multi-scan'
_exptl_absorpt_process_details
                                '(DENZO and SCALEPACK Otwinowski & Minor, 1997)'
_exptl_absorpt_correction_T_min     0.548
_exptl_absorpt_correction_T_max     0.594
_exptl_special_details
;
;
_diffrn_ambient_temperature     293(2)
_diffrn_radiation_type     MoK\a
_diffrn_radiation_wavelength     0.71073
_diffrn_radiation_source     'fine-focus sealed tube'
_diffrn_radiation_monochromator     'horizontally mounted graphite crystal'
_diffrn_measurement_device_type     'Nonius KappaCCD'
_diffrn_measurement_device     '95mm CCD camera on \k-goniostat'
_diffrn_measurement_method     '\f and \w'
_diffrn_detector_area_resol_mean     9
_diffrn_reflns_number     18366
_diffrn_reflns_av_R_equivalents     0.041
_diffrn_reflns_av_sigmaI/netI     0.0204
_diffrn_reflns_theta_min     2.92
_diffrn_reflns_theta_max     31.50
_diffrn_reflns_theta_full     31.50
_diffrn_measured_fraction_theta_max     0.993
_diffrn_measured_fraction_theta_full     0.993
_diffrn_reflns_limit_h_min     0
_diffrn_reflns_limit_h_max     9
_diffrn_reflns_limit_k_min     0
_diffrn_reflns_limit_k_max     18
_diffrn_reflns_limit_l_min     -20
_diffrn_reflns_limit_l_max     20
_diffrn_standards_number     ?
_diffrn_standards_interval_count     ?
_diffrn_standards_interval_time     ?
_diffrn_standards_decay_%     ?
_refine_special_details
;
 Refinement of F^2^ against ALL reflections.  The weighted R-factor wR and
 goodness of fit S are based on F^2^, conventional R-factors R are based
 on F, with F set to zero for negative F^2^. The threshold expression of
 F^2^ > 2sigma(F^2^) is used only for calculating R-factors(gt) etc. and is
 not relevant to the choice of reflections for refinement.  R-factors based
 on F^2^ are statistically about twice as large as those based on F, and R-
 factors based on ALL data will be even larger.
;
_reflns_number_total     3874
_reflns_number_gt     3483
_reflns_threshold_expression     I>2\s(I)
_refine_ls_structure_factor_coef     Fsqd
_refine_ls_matrix_type     full
_refine_ls_R_factor_all     0.0332
_refine_ls_R_factor_gt     0.0266
_refine_ls_wR_factor_gt     0.0612
_refine_ls_wR_factor_ref     0.0647
_refine_ls_goodness_of_fit_ref     1.067
_refine_ls_restrained_S_all     1.067
_refine_ls_number_reflns     3874
_refine_ls_number_parameters     119
_refine_ls_number_restraints     0
_refine_ls_hydrogen_treatment     constr
_refine_ls_weighting_scheme     calc
_refine_ls_weighting_details
              'w=1/[\s^2^(Fo^2^)+(0.0247P)^2^+0.2756P] where P=(Fo^2^+2Fc^2^)/3'
_atom_sites_solution_hydrogens     geom
_atom_sites_solution_primary     direct
_atom_sites_solution_secondary     difmap
_refine_ls_shift/su_max     0.001
_refine_ls_shift/su_mean     0.000
_refine_diff_density_max     0.262
_refine_diff_density_min     -0.486
_refine_ls_extinction_method     'SHELXL97 (Sheldrick, 2008)'
_refine_ls_extinction_coef     0.045(2)
_refine_ls_extinction_expression
                                  'Fc^*^=kFc[1+0.001xFc^2^\l^3^/sin(2\q)]^-1/4^'
_refine_ls_abs_structure_details     'Flack (1983), 1627 Friedel pairs'
_refine_ls_abs_structure_Flack     0.002(9)
loop_
    _atom_type_symbol
    _atom_type_description
    _atom_type_scat_dispersion_real
    _atom_type_scat_dispersion_imag
    _atom_type_scat_source
    'C' 'C' 0.0033 0.0016
                         'International Tables Vol C Tables 4.2.6.8 and 6.1.1.4'
    'H' 'H' 0.0000 0.0000
                         'International Tables Vol C Tables 4.2.6.8 and 6.1.1.4'
    'N' 'N' 0.0061 0.0033
                         'International Tables Vol C Tables 4.2.6.8 and 6.1.1.4'
    'Br' 'Br' -0.2901 2.4595
                         'International Tables Vol C Tables 4.2.6.8 and 6.1.1.4'
_computing_data_collection     'COLLECT (Nonius, 2000)'
_computing_cell_refinement     'SCALEPACK (Otwinowski & Minor, 1997)'
_computing_data_reduction     'DENZO (Otwinowski & Minor, 1997) and SCALEPACK'
_computing_structure_solution     'SIR92 (Altomare <i>et al.</i>,  1994)'
_computing_structure_refinement     'SHELXL97 (Sheldrick, 2008)'
_computing_molecular_graphics
;
ORTEP-3 for Windows (Farrugia, 1997) and DIAMOND (Brandenburg,
2006)
;
_computing_publication_material     'SHELXL97 (Sheldrick, 2008)'
loop_
    _atom_site_type_symbol
    _atom_site_label
    _atom_site_fract_x
    _atom_site_fract_y
    _atom_site_fract_z
    _atom_site_U_iso_or_equiv
    _atom_site_adp_type
    _atom_site_calc_flag
    _atom_site_refinement_flags
    _atom_site_occupancy
    _atom_site_disorder_assembly
    _atom_site_disorder_group
    Br Br1 0.29436(3) 1.294368(16) 0.812541(14) 0.05290(8) Uani d . 1 . .
    N N1 0.7787(2) 1.06178(12) 0.85616(10) 0.0397(3) Uani d . 1 . .
    C C1 0.8014(4) 1.15508(19) 0.92125(17) 0.0613(5) Uani d . 1 . .
    H H1A 0.7328 1.2150 0.8947 0.074 Uiso calc R 1 . .
    H H1B 0.9389 1.1720 0.9279 0.074 Uiso calc R 1 . .
    H H1C 0.7471 1.1383 0.9830 0.074 Uiso calc R 1 . .
    C C2 0.8857(3) 0.9680(2) 0.89734(18) 0.0578(5) Uani d . 1 . .
    H H2A 0.8706 0.9081 0.8554 0.069 Uiso calc R 1 . .
    H H2B 0.8317 0.9512 0.9591 0.069 Uiso calc R 1 . .
    H H2C 1.0232 0.9848 0.9039 0.069 Uiso calc R 1 . .
    C C31 0.7883(5) 1.1763(3) 0.70577(19) 0.0808(8) Uani d . 1 . .
    H H31A 0.8569 1.1845 0.6460 0.097 Uiso calc R 1 . .
    H H31B 0.8025 1.2399 0.7432 0.097 Uiso calc R 1 . .
    H H31C 0.6509 1.1635 0.6936 0.097 Uiso calc R 1 . .
    C C3 0.8734(3) 1.08411(19) 0.75980(15) 0.0526(5) Uani d . 1 . .
    H H3A 1.0130 1.0972 0.7698 0.063 Uiso calc R 1 . .
    H H3B 0.8617 1.0210 0.7203 0.063 Uiso calc R 1 . .
    C C4 0.5616(2) 1.03466(14) 0.84108(12) 0.0373(3) Uani d . 1 . .
    H H4A 0.4933 1.0982 0.8197 0.045 Uiso calc R 1 . .
    H H4B 0.5518 0.9824 0.7902 0.045 Uiso calc R 1 . .
    C C41 0.4578(2) 0.99204(13) 0.92838(12) 0.0368(3) Uani d . 1 . .
    C C42 0.3755(3) 1.05941(16) 0.99624(14) 0.0483(4) Uani d . 1 . .
    H H42 0.3879 1.1326 0.9892 0.058 Uiso calc R 1 . .
    C C43 0.2748(4) 1.0181(2) 1.07459(15) 0.0617(5) Uani d . 1 . .
    H H43 0.2222 1.0636 1.1205 0.074 Uiso calc R 1 . .
    C C44 0.2528(3) 0.9094(2) 1.08438(16) 0.0645(6) Uani d . 1 . .
    H H44 0.1860 0.8817 1.1370 0.077 Uiso calc R 1 . .
    C C45 0.3293(4) 0.84284(19) 1.01657(18) 0.0619(6) Uani d . 1 . .
    H H45 0.3126 0.7698 1.0229 0.074 Uiso calc R 1 . .
    C C46 0.4319(3) 0.88285(15) 0.93829(16) 0.0477(4) Uani d . 1 . .
    H H46 0.4832 0.8367 0.8925 0.057 Uiso calc R 1 . .
loop_
    _atom_site_aniso_label
    _atom_site_aniso_U_11
    _atom_site_aniso_U_22
    _atom_site_aniso_U_33
    _atom_site_aniso_U_12
    _atom_site_aniso_U_13
    _atom_site_aniso_U_23
    Br1 0.06094(12) 0.04546(10) 0.05230(11) 0.00357(9) 0.00416(9) 0.00747(8)
    N1 0.0369(6) 0.0416(7) 0.0405(6) -0.0039(6) -0.0001(6) -0.0024(5)
    C1 0.0611(12) 0.0599(12) 0.0629(12) -0.0199(11) 0.0056(12) -0.0207(10)
    C2 0.0422(9) 0.0646(13) 0.0667(13) 0.0038(9) -0.0115(9) 0.0112(10)
    C31 0.0638(13) 0.106(2) 0.0727(15) 0.0084(16) 0.0168(13) 0.0409(14)
    C3 0.0452(9) 0.0642(12) 0.0482(10) -0.0012(9) 0.0100(8) 0.0015(9)
    C4 0.0357(7) 0.0384(8) 0.0378(7) -0.0008(6) -0.0014(6) 0.0000(6)
    C41 0.0356(7) 0.0363(8) 0.0386(7) -0.0027(6) -0.0026(6) 0.0018(6)
    C42 0.0509(9) 0.0470(10) 0.0470(9) -0.0018(8) 0.0061(8) -0.0034(8)
    C43 0.0592(11) 0.0815(15) 0.0444(9) -0.0056(12) 0.0091(10) -0.0051(10)
    C44 0.0544(13) 0.0901(17) 0.0489(10) -0.0140(11) -0.0012(8) 0.0251(11)
    C45 0.0603(13) 0.0531(11) 0.0722(14) -0.0119(10) -0.0057(11) 0.0228(10)
    C46 0.0484(9) 0.0363(8) 0.0584(10) -0.0033(7) -0.0020(9) 0.0034(8)
_geom_special_details
;
 All esds (except the esd in the dihedral angle between two l.s. planes)
 are estimated using the full covariance matrix.  The cell esds are taken
 into account individually in the estimation of esds in distances, angles
 and torsion angles; correlations between esds in cell parameters are only
 used when they are defined by crystal symmetry.  An approximate (isotropic)
 treatment of cell esds is used for estimating esds involving l.s. planes.
;
loop_
    _geom_bond_atom_site_label_1
    _geom_bond_atom_site_label_2
    _geom_bond_site_symmetry_2
    _geom_bond_distance
    _geom_bond_publ_flag
    Br1 N1 . 4.4393(16) ?
    N1 C1 . 1.492(2) ?
    N1 C2 . 1.499(3) ?
    N1 C3 . 1.515(2) ?
    N1 C4 . 1.525(2) ?
    C1 H1A . 0.960 ?
    C1 H1B . 0.960 ?
    C1 H1C . 0.960 ?
    C2 H2A . 0.960 ?
    C2 H2B . 0.960 ?
    C2 H2C . 0.960 ?
    C31 C3 . 1.498(3) ?
    C31 H31A . 0.960 ?
    C31 H31B . 0.960 ?
    C31 H31C . 0.960 ?
    C3 H3A . 0.970 ?
    C3 H3B . 0.970 ?
    C4 C41 . 1.505(2) ?
    C4 H4A . 0.970 ?
    C4 H4B . 0.970 ?
    C41 C42 . 1.387(3) ?
    C41 C46 . 1.392(2) ?
    C42 C43 . 1.389(3) ?
    C42 H42 . 0.930 ?
    C43 C44 . 1.382(4) ?
    C43 H43 . 0.930 ?
    C44 C45 . 1.365(4) ?
    C44 H44 . 0.930 ?
    C45 C46 . 1.388(3) ?
    C45 H45 . 0.930 ?
    C46 H46 . 0.930 ?
loop_
    _geom_angle_atom_site_label_1
    _geom_angle_atom_site_label_2
    _geom_angle_atom_site_label_3
    _geom_angle_site_symmetry_1
    _geom_angle_site_symmetry_3
    _geom_angle
    _geom_angle_publ_flag
    C1 N1 C2 . . 109.66(17) ?
    C1 N1 C3 . . 110.47(16) ?
    C2 N1 C3 . . 106.30(16) ?
    C1 N1 C4 . . 111.07(16) ?
    C2 N1 C4 . . 110.08(15) ?
    C3 N1 C4 . . 109.15(14) ?
    C1 N1 Br1 . . 68.95(13) ?
    C2 N1 Br1 . . 158.26(12) ?
    C3 N1 Br1 . . 93.99(11) ?
    C4 N1 Br1 . . 54.22(8) ?
    N1 C1 H1A . . 109.5 ?
    N1 C1 H1B . . 109.5 ?
    H1A C1 H1B . . 109.5 ?
    N1 C1 H1C . . 109.5 ?
    H1A C1 H1C . . 109.5 ?
    H1B C1 H1C . . 109.5 ?
    N1 C2 H2A . . 109.5 ?
    N1 C2 H2B . . 109.5 ?
    H2A C2 H2B . . 109.5 ?
    N1 C2 H2C . . 109.5 ?
    H2A C2 H2C . . 109.5 ?
    H2B C2 H2C . . 109.5 ?
    C3 C31 H31A . . 109.5 ?
    C3 C31 H31B . . 109.5 ?
    H31A C31 H31B . . 109.5 ?
    C3 C31 H31C . . 109.5 ?
    H31A C31 H31C . . 109.5 ?
    H31B C31 H31C . . 109.5 ?
    C31 C3 N1 . . 115.22(18) ?
    C31 C3 H3A . . 108.5 ?
    N1 C3 H3A . . 108.5 ?
    C31 C3 H3B . . 108.5 ?
    N1 C3 H3B . . 108.5 ?
    H3A C3 H3B . . 107.5 ?
    C41 C4 N1 . . 114.79(13) ?
    C41 C4 H4A . . 108.6 ?
    N1 C4 H4A . . 108.6 ?
    C41 C4 H4B . . 108.6 ?
    N1 C4 H4B . . 108.6 ?
    H4A C4 H4B . . 107.5 ?
    C42 C41 C46 . . 119.00(18) ?
    C42 C41 C4 . . 121.45(15) ?
    C46 C41 C4 . . 119.40(16) ?
    C41 C42 C43 . . 120.3(2) ?
    C41 C42 H42 . . 119.8 ?
    C43 C42 H42 . . 119.8 ?
    C44 C43 C42 . . 120.1(2) ?
    C44 C43 H43 . . 120.0 ?
    C42 C43 H43 . . 120.0 ?
    C45 C44 C43 . . 119.8(2) ?
    C45 C44 H44 . . 120.1 ?
    C43 C44 H44 . . 120.1 ?
    C44 C45 C46 . . 120.8(2) ?
    C44 C45 H45 . . 119.6 ?
    C46 C45 H45 . . 119.6 ?
    C45 C46 C41 . . 119.9(2) ?
    C45 C46 H46 . . 120.0 ?
    C41 C46 H46 . . 120.0 ?
loop_
    _geom_torsion_atom_site_label_1
    _geom_torsion_atom_site_label_2
    _geom_torsion_atom_site_label_3
    _geom_torsion_atom_site_label_4
    _geom_torsion_site_symmetry_1
    _geom_torsion_site_symmetry_2
    _geom_torsion_site_symmetry_3
    _geom_torsion_site_symmetry_4
    _geom_torsion
    _geom_torsion_publ_flag
    C1 N1 C3 C31 . . . . -60.9(3) ?
    C2 N1 C3 C31 . . . . -179.8(2) ?
    C4 N1 C3 C31 . . . . 61.5(2) ?
    Br1 N1 C3 C31 . . . . 8.1(2) ?
    C1 N1 C4 C41 . . . . -68.2(2) ?
    C2 N1 C4 C41 . . . . 53.4(2) ?
    C3 N1 C4 C41 . . . . 169.73(15) ?
    Br1 N1 C4 C41 . . . . -109.45(15) ?
    N1 C4 C41 C42 . . . . 85.4(2) ?
    N1 C4 C41 C46 . . . . -98.94(19) ?
    C46 C41 C42 C43 . . . . 2.2(3) ?
    C4 C41 C42 C43 . . . . 177.88(19) ?
    C41 C42 C43 C44 . . . . -1.2(3) ?
    C42 C43 C44 C45 . . . . -0.4(4) ?
    C43 C44 C45 C46 . . . . 0.9(4) ?
    C44 C45 C46 C41 . . . . 0.1(3) ?
    C42 C41 C46 C45 . . . . -1.6(3) ?
    C4 C41 C46 C45 . . . . -177.40(18) ?
loop_
    _geom_hbond_atom_site_label_D
    _geom_hbond_atom_site_label_H
    _geom_hbond_atom_site_label_A
    _geom_hbond_site_symmetry_A
    _geom_hbond_distance_DH
    _geom_hbond_distance_HA
    _geom_hbond_distance_DA
    _geom_hbond_angle_DHA
    _geom_hbond_publ_flag
    C1 H1A Br1 . 0.96 3.34 4.144(3) 143 n
    C4 H4A Br1 . 0.97 2.81 3.757(2) 164 y
    C42 H42 Br1 . 0.93 3.26 3.950(2) 132 n
    C31 H31C Br1 . 0.96 3.36 3.953(3) 122 n
    C2 H2A Br1 4_646 0.96 2.96 3.850(3) 154 y
    C4 H4B Br1 4_646 0.97 2.96 3.832(2) 151 y
    C3 H3B Br1 4_646 0.97 3.08 3.950(2) 151 y
    C3 H3A Br1 1_655 0.97 3.19 3.959(2) 138 y
    C1 H1C Br1 3_577 0.96 2.99 3.766(2) 139 y
    C2 H2C Cg1 1_655 0.96 2.69 3.526 145 y
data_global
_journal_date_recd_electronic     2008-01-04
_journal_date_accepted     2008-01-23
_journal_name_full     'Acta Crystallographica, Section E'
_journal_year     2008
_journal_volume     64
_journal_issue      3
_journal_page_first     o601
_journal_page_last     o601
_journal_paper_category     QO
_journal_coeditor_code     CF2179
_publ_contact_author_name     'Dr Maciej Hodorowicz'
_publ_contact_author_address
;
Faculty of Chemistry
Jagiellonian University
Ingardena 3, 30-060 Krak\'ow
Poland
;
_publ_contact_author_email     hodorowm@chemia.uj.edu.pl
_publ_contact_author_fax     '+48 12 6340515'
_publ_contact_author_phone     '+48 12 6632059'
_publ_section_title
;
Benzylethyldimethylammonium bromide
;
loop_
    _publ_author_name
    _publ_author_footnote
    _publ_author_address
    'Hodorowicz, Maciej' .
;
Faculty of Chemistry
Jagiellonian University
Ingardena 3, 30-060 Krak\'ow, Poland
;
    'Stadnicka, Katarzyna' .
;
Faculty of Chemistry
Jagiellonian University
Ingardena 3, 30-060 Krak\'ow, Poland
;
