# Supplementary material for: Benzyl­ethyl­dimethyl­ammonium bromide
Source: Acta Crystallogr Sect E Struct Rep Online. 2008 Feb 15;64(Pt 3):o601. doi: 10.1107/S1600536808002481 (PMC2960757; doi:10.1107/S1600536808002481)
Supplement: Supplementary file 2 [file e-64-0o601-Isup2.hkl]

#
# h,k,l, Fc-squared, Fo-squared, sigma(Fo-squared) and status flag
#
data_I
_shelx_title ' C11H18N+BR-, P212121'
_shelx_refln_list_code          4
_shelx_F_calc_maximum       96.50
_exptl_crystal_F_000       504.00
_reflns_d_resolution_high  0.6801
 
loop_
 _symmetry_equiv_pos_as_xyz
 'x, y, z'
 '-x+1/2, -y, z+1/2'
 'x+1/2, -y+1/2, -z'
 '-x, y+1/2, -z+1/2'
 
_cell_length_a     6.7770
_cell_length_b    12.5830
_cell_length_c    13.9430
_cell_angle_alpha  90.000
_cell_angle_beta   90.000
_cell_angle_gamma  90.000
 
_shelx_F_squared_multiplier     1.000
 
loop_
 _refln_index_h
 _refln_index_k
 _refln_index_l
 _refln_F_squared_calc
 _refln_F_squared_meas
 _refln_F_squared_sigma
 _refln_observed_status
   4   0   0     1124.17     1121.38     19.38 o
   6   0   0       47.74       43.06      1.33 o
   8   0   0       54.84       52.22      2.20 o
   1   1   0     1910.76     1878.35     36.45 o
   2   1   0     3728.56     3550.45     45.04 o
   3   1   0       97.37      105.01      1.23 o
   4   1   0     4492.64     4560.15     55.83 o
   5   1   0       29.68       37.49      0.74 o
   6   1   0      911.05      959.35     13.81 o
   7   1   0        0.79       -0.66      0.77 o
   8   1   0      138.53      147.51      3.03 o
   9   1   0       13.71       15.87      1.66 o
   0   2   0       70.65       80.11      2.15 o
   1   2   0     2138.59     2174.94     36.69 o
   2   2   0     7901.91     8256.76    308.33 o
   3   2   0     2564.72     2638.44     35.66 o
   4   2   0      533.40      483.43      6.32 o
   5   2   0     1239.47     1264.08     16.90 o
   6   2   0      136.47      133.97      2.03 o
   7   2   0      212.16      212.92      4.18 o
   8   2   0       61.20       59.19      1.42 o
   9   2   0        6.25        5.26      1.46 o
   2   3   0      688.19      629.50      8.66 o
   3   3   0     3721.99     3856.63     47.71 o
   4   3   0      333.43      273.41      3.67 o
   5   3   0       88.26       99.84      1.57 o
   6   3   0      536.26      576.26      8.67 o
   7   3   0       56.16       54.25      1.29 o
   8   3   0       20.96       22.22      1.00 o
   9   3   0        7.21        5.01      2.11 o
   0   4   0     1387.11     1367.27     33.21 o
   1   4   0     2746.09     2697.62     42.97 o
   2   4   0      263.68      195.59      2.72 o
   3   4   0     3615.11     3609.85     42.54 o
   4   4   0      196.98      183.83      2.76 o
   5   4   0     1148.32     1173.76     18.50 o
   6   4   0        4.45        5.50      0.84 o
   7   4   0      212.07      207.95      4.00 o
   8   4   0        7.18        6.45      1.17 o
   9   4   0        4.32        0.77      1.94 o
   1   5   0     9313.14     9375.32    171.27 o
   2   5   0      145.51      142.66      2.32 o
   3   5   0     1630.24     1534.56     19.83 o
   4   5   0      224.87      231.24      2.95 o
   5   5   0       94.12       92.06      1.42 o
   6   5   0        5.54        6.78      0.84 o
   7   5   0       11.10        9.77      0.78 o
   8   5   0        7.56        8.92      1.08 o
   9   5   0       45.02       44.27      2.40 o
   0   6   0      478.73      523.27     12.32 o
   1   6   0       10.34       20.60      0.80 o
   2   6   0        1.03        5.31      0.66 o
   3   6   0     1584.66     1461.94     17.90 o
   4   6   0       26.04       23.46      0.76 o
   5   6   0     1675.72     1733.81     26.82 o
   6   6   0       28.43       26.65      0.95 o
   7   6   0      156.39      163.68      3.31 o
   8   6   0       40.20       34.99      2.02 o
   9   6   0       19.67       18.95      2.09 o
   1   7   0     5486.30     5778.18     97.38 o
   2   7   0      110.41      114.74      2.18 o
   3   7   0     1004.64     1010.76     14.21 o
   4   7   0      476.46      462.99      6.18 o
   5   7   0      114.80      117.06      2.00 o
   6   7   0      163.47      151.08      2.61 o
   7   7   0       49.44       45.76      1.38 o
   8   7   0       31.16       24.68      1.97 o
   9   7   0        8.23        9.65      1.75 o
   0   8   0     2031.48     2055.30     49.43 o
   1   8   0      447.70      445.29      6.26 o
   2   8   0     1921.95     1997.48     30.18 o
   3   8   0      588.20      565.40      9.04 o
   4   8   0       34.22       31.73      0.94 o
   5   8   0      113.38      120.58      2.03 o
   6   8   0        4.67        3.28      0.68 o
   7   8   0       96.83       99.34      2.58 o
   8   8   0        0.52        2.54      1.41 o
   1   9   0      293.36      317.04      5.11 o
   2   9   0     1192.97     1193.48     21.24 o
   3   9   0      200.38      201.68      3.81 o
   4   9   0      307.09      282.86      4.51 o
   5   9   0       76.90       69.19      1.38 o
   6   9   0      170.11      153.35      3.20 o
   7   9   0        0.06        2.43      0.94 o
   8   9   0       14.98       14.83      1.74 o
   0  10   0     1401.78     1442.96     37.56 o
   1  10   0        0.73        1.26      0.56 o
   2  10   0      581.41      619.76     10.62 o
   3  10   0        1.50        2.13      1.24 o
   4  10   0      192.84      197.15      3.76 o
   5  10   0       26.37       30.59      1.02 o
   6  10   0        0.10        3.28      1.09 o
   7  10   0        3.53        5.10      1.81 o
   8  10   0        9.98        4.95      2.05 o
   1  11   0       32.79       24.96      1.43 o
   2  11   0       61.96       53.65      1.69 o
   3  11   0        6.59        6.76      1.61 o
   4  11   0      657.25      659.27     14.99 o
   5  11   0       47.02       41.26      1.48 o
   6  11   0       86.83       86.34      2.66 o
   7  11   0        1.14       -2.13      2.13 o
   8  11   0        4.51        7.47      2.42 o
   0  12   0      883.79      950.60     24.62 o
   1  12   0       12.81        8.33      1.76 o
   2  12   0      369.31      400.60      8.70 o
   3  12   0        0.75        1.34      1.36 o
   4  12   0       38.97       44.09      2.64 o
   5  12   0        0.49        1.39      1.42 o
   6  12   0        1.78        0.09      1.89 o
   7  12   0        1.23       -2.24      2.28 o
   1  13   0      145.87      145.64      3.90 o
   2  13   0      232.09      225.28      7.91 o
   3  13   0        8.38        9.88      4.99 o
   4  13   0      140.02      148.75      4.62 o
   5  13   0        0.30        2.41      1.66 o
   6  13   0       63.09       69.55      3.08 o
   7  13   0        9.86        4.45      2.65 o
   0  14   0      273.34      278.10     10.79 o
   1  14   0        5.54        4.37      2.53 o
   2  14   0      238.19      251.51      7.77 o
   3  14   0       50.40       47.59      2.87 o
   4  14   0       39.29       40.31      2.23 o
   5  14   0       47.14       40.19      1.99 o
   6  14   0        2.70        2.48      2.02 o
   1  15   0      184.78      192.68      5.77 o
   2  15   0       17.29       18.75      2.72 o
   3  15   0      153.51      164.24      6.99 o
   4  15   0       12.07       16.77      2.15 o
   5  15   0        0.50        4.63      2.64 o
   0  16   0        9.92        9.23      3.98 o
   1  16   0       24.52       18.08      3.26 o
   2  16   0       13.05       18.04      2.82 o
   3  16   0       52.80       56.30      3.95 o
   4  16   0        0.55       -0.13      2.71 o
   5  16   0       37.44       34.71      4.52 o
   1  17   0      131.20      131.13      7.19 o
   2  17   0        3.32        0.51      2.90 o
   3  17   0        1.03        4.09      3.32 o
   0  18   0        0.41        0.62      4.27 o
   1  18   0        0.15       -0.90      4.31 o
   2  18   0        2.16        3.76      3.03 o
   1   0   1      620.48      677.65     13.25 o
   3   0   1      247.61      238.81      2.86 o
   4   0   1      842.31      880.76      9.94 o
   5   0   1     1118.70     1127.93     14.39 o
   6   0   1      245.10      248.18      3.50 o
   7   0   1      294.61      296.57      5.57 o
   8   0   1       25.92       25.00      0.97 o
   9   0   1        5.69        4.35      1.66 o
  -9   1   1       27.58       20.26      1.58 o
  -8   1   1        4.12        4.26      0.78 o
  -7   1   1       37.27       33.37      0.96 o
  -6   1   1       94.33       93.47      1.52 o
  -5   1   1       71.17       76.13      1.21 o
  -4   1   1      189.18      182.25      2.25 o
  -3   1   1     2416.85     2436.80     29.08 o
   2   1   1     1439.00     1333.14     15.90 o
   3   1   1     2237.22     2211.89     24.97 o
   5   1   1       59.93       61.57      0.94 o
   6   1   1       92.60       88.10      1.39 o
   7   1   1       30.14       27.13      0.91 o
   8   1   1        5.99        3.89      0.82 o
   9   1   1       39.22       34.82      2.23 o
  -9   2   1       54.27       55.34      2.54 o
  -8   2   1       21.11       19.81      0.86 o
  -7   2   1      166.34      172.58      3.16 o
  -6   2   1       90.93       89.49      1.57 o
  -5   2   1     1023.19     1080.49     15.29 o
  -4   2   1      354.09      326.63      4.19 o
  -3   2   1     3989.68     4050.11     52.20 o
  -2   2   1      262.53      252.76      3.10 o
  -1   2   1     4415.52     4310.91     96.95 o
   1   2   1     4802.29     4805.21    185.60 o
   3   2   1     4139.37     4131.65     51.56 o
   4   2   1      400.31      380.92      5.07 o
   5   2   1     1180.35     1238.15     17.70 o
   6   2   1       95.67       93.92      1.70 o
   7   2   1      137.01      138.90      2.72 o
   8   2   1       25.96       24.63      0.96 o
   9   2   1       54.50       60.32      3.01 o
  -9   3   1       11.01       14.37      1.75 o
  -8   3   1       26.39       23.46      1.03 o
  -7   3   1       63.34       61.56      1.38 o
  -6   3   1      204.54      192.95      2.95 o
  -5   3   1      279.21      298.23      4.00 o
  -4   3   1     1254.21     1249.74     15.51 o
  -3   3   1      661.23      672.47      8.44 o
  -2   3   1      904.75      889.30     11.72 o
   0   3   1      640.54      607.80     10.39 o
   1   3   1     6779.78     6573.45    187.45 o
   2   3   1      950.78      931.41     14.57 o
   3   3   1      738.91      762.37      9.00 o
   4   3   1     1221.27     1229.64     16.69 o
   5   3   1      284.62      299.37      4.16 o
   6   3   1      185.76      168.80      2.76 o
   7   3   1       67.83       64.27      1.48 o
   8   3   1       29.06       26.41      1.00 o
   9   3   1        8.61        4.67      1.46 o
  -9   4   1        3.35        2.15      1.94 o
  -8   4   1       23.06       21.06      1.06 o
  -7   4   1       57.77       62.72      1.39 o
  -6   4   1       12.88       11.86      0.86 o
  -5   4   1      435.34      493.10      6.79 o
  -4   4   1      474.18      492.34      6.38 o
  -3   4   1      439.07      454.49      5.73 o
  -2   4   1     3200.81     3204.66     42.37 o
  -1   4   1     2767.44     2775.04     48.12 o
   1   4   1     2726.31     2646.39     37.58 o
   2   4   1     3022.10     2976.45     43.37 o
   3   4   1      377.84      384.33      5.27 o
   4   4   1      460.28      470.07      5.83 o
   6   4   1        8.16        8.41      0.78 o
   7   4   1       61.24       67.49      1.67 o
   8   4   1       23.95       21.53      1.29 o
   9   4   1        2.11        4.20      1.82 o
  -9   5   1        5.49        6.17      1.74 o
  -8   5   1       57.73       52.02      1.67 o
  -7   5   1       20.17       18.56      0.84 o
  -6   5   1      449.12      465.15      7.79 o
  -5   5   1       57.33       48.76      0.97 o
  -4   5   1     1510.61     1592.64     21.63 o
  -3   5   1      404.38      397.30      4.99 o
  -2   5   1     2234.52     2285.36     35.73 o
  -1   5   1      147.64      125.30      2.28 o
   0   5   1      915.43      955.29     16.18 o
   1   5   1      137.59      119.13      1.82 o
   2   5   1     2181.09     2203.53     31.52 o
   3   5   1      404.37      406.40      5.61 o
   4   5   1     1513.14     1609.53     22.12 o
   5   5   1       39.55       34.72      3.16 o
   6   5   1      430.02      442.76      8.38 o
   7   5   1       21.90       21.06      1.19 o
   8   5   1       62.05       65.08      1.94 o
   9   5   1        5.63        6.10      1.76 o
  -9   6   1        2.24        5.07      1.89 o
  -8   6   1       12.75       13.85      1.34 o
  -7   6   1       20.06       21.02      1.06 o
  -6   6   1       51.62       43.18      1.09 o
  -5   6   1       42.97       41.55      1.07 o
  -4   6   1      279.68      293.48      3.64 o
  -3   6   1      410.20      426.42      6.12 o
  -2   6   1     3204.46     3216.75     51.30 o
   0   6   1     4699.94     4702.70     81.92 o
   1   6   1      303.92      294.24      3.97 o
   2   6   1     3072.81     3095.87     48.68 o
   3   6   1      384.02      399.50      5.18 o
   4   6   1      252.08      262.37      3.45 o
   5   6   1       33.08       33.10      0.85 o
   6   6   1       54.62       46.14      1.13 o
   7   6   1       22.88       22.13      0.91 o
   8   6   1        6.61        6.92      1.60 o
   9   6   1        2.33        5.03      1.53 o
  -9   7   1        0.74        0.68      1.72 o
  -8   7   1       26.24       25.65      1.54 o
  -7   7   1       70.41       70.64      1.94 o
  -6   7   1      355.63      385.61      6.36 o
  -5   7   1      257.84      259.69      4.17 o
  -4   7   1      714.24      765.85     11.56 o
  -2   7   1      662.88      695.37     13.23 o
   0   7   1      622.09      699.74     11.55 o
   1   7   1      380.32      406.31      5.42 o
   2   7   1      742.92      760.06     11.53 o
   3   7   1      138.56      126.75      1.87 o
   4   7   1      809.36      850.03     11.37 o
   5   7   1      297.57      300.68      4.17 o
   6   7   1      414.63      448.79      8.43 o
   7   7   1       59.24       57.00      1.60 o
   8   7   1       19.53       19.97      1.69 o
   9   7   1        1.30       -2.46      2.46 o
  -8   8   1       51.52       55.27      3.09 o
  -7   8   1       48.08       41.49      1.78 o
  -6   8   1        2.18        4.63      0.89 o
  -5   8   1      188.71      179.77      2.97 o
  -4   8   1      448.29      450.16      6.88 o
  -3   8   1      444.96      465.29      6.99 o
  -2   8   1     1188.21     1160.41     22.55 o
  -1   8   1      401.47      405.75     10.45 o
   0   8   1     1925.63     1842.44     31.04 o
   1   8   1      340.16      340.46      5.30 o
   2   8   1     1204.73     1204.97     18.45 o
   3   8   1      416.19      424.09      6.68 o
   4   8   1      414.77      433.80      5.98 o
   5   8   1      176.92      165.18      2.61 o
   6   8   1        1.32        2.58      0.79 o
   7   8   1       27.83       25.70      0.94 o
   8   8   1       50.93       53.56      1.89 o
  -8   9   1       30.34       31.94      2.56 o
  -7   9   1       35.51       32.20      1.31 o
  -6   9   1      115.44      133.57      2.67 o
  -5   9   1       64.89       68.41      1.38 o
  -4   9   1      539.67      566.05      9.26 o
  -3   9   1      441.02      459.07      8.93 o
  -2   9   1      251.10      256.99      5.49 o
  -1   9   1     1332.07     1355.33     20.95 o
   0   9   1      380.72      359.22      6.50 o
   1   9   1     1250.48     1290.24     19.76 o
   2   9   1      215.52      217.03      3.41 o
   3   9   1      477.18      485.27      8.37 o
   4   9   1      494.47      516.19      8.21 o
   5   9   1       46.69       50.57      1.90 o
   6   9   1      109.94      122.49      2.45 o
   7   9   1       50.23       39.79      1.92 o
   8   9   1       34.31       39.37      2.20 o
  -8  10   1        1.02       -2.36      2.36 o
  -7  10   1       70.42       70.41      2.48 o
  -6  10   1       61.36       55.21      1.58 o
  -5  10   1      403.84      411.26      7.32 o
  -3  10   1      529.19      527.49     11.28 o
  -2  10   1      293.48      298.51      6.71 o
  -1  10   1      126.43      124.21      2.37 o
   0  10   1      723.80      706.42     12.83 o
   1  10   1      147.95      148.74      2.71 o
   2  10   1      343.67      359.25      6.14 o
   3  10   1      629.40      621.91     10.40 o
   4  10   1       55.27       58.69      1.42 o
   5  10   1      386.39      390.80      6.22 o
   6  10   1       63.94       54.73      1.57 o
   7  10   1       82.79       81.93      3.26 o
   8  10   1        2.60       -0.17      2.25 o
  -7  11   1        1.84       -1.81      1.81 o
  -6  11   1       10.16       12.44      1.11 o
  -5  11   1        4.27        3.00      1.13 o
  -4  11   1       21.96       18.24      1.22 o
  -3  11   1      495.08      493.37     12.34 o
  -2  11   1      198.01      191.01      4.09 o
  -1  11   1     1407.18     1455.16     27.37 o
   0  11   1       40.51       49.07      1.10 o
   1  11   1     1421.50     1492.65     25.56 o
   2  11   1      181.34      170.60      3.26 o
   3  11   1      497.07      498.74      9.72 o
   4  11   1       28.11       28.29      1.23 o
   5  11   1        7.91        5.81      1.13 o
   6  11   1        8.99        9.48      1.05 o
   7  11   1        1.35       -0.53      2.49 o
  -7  12   1       45.36       48.93      2.33 o
  -6  12   1        2.44        3.22      2.14 o
  -5  12   1      144.75      135.86      4.52 o
  -4  12   1       38.13       33.90      1.99 o
  -3  12   1      368.38      369.48     12.63 o
  -2  12   1       71.36       66.67      2.19 o
  -1  12   1      128.93      124.39      3.09 o
   0  12   1      108.28      104.41      2.08 o
   1  12   1      110.68      105.17      2.18 o
   2  12   1       61.64       57.01      1.95 o
   3  12   1      304.53      315.02      6.40 o
   4  12   1       33.71       31.58      1.40 o
   5  12   1      155.59      152.51      4.34 o
   6  12   1        3.57        5.48      1.30 o
   7  12   1       46.22       49.78      3.71 o
  -7  13   1        6.40        0.68      3.28 o
  -6  13   1       24.10       16.02      2.18 o
  -5  13   1       12.70       11.74      1.33 o
  -4  13   1       31.34       28.49      2.07 o
  -3  13   1      115.43      117.04      5.90 o
  -2  13   1      113.35      116.14      4.08 o
  -1  13   1      415.68      415.14     10.94 o
   0  13   1      235.75      224.06      4.43 o
   1  13   1      420.25      410.46     10.69 o
   2  13   1      119.40      126.53      4.78 o
   3  13   1      105.30      108.68      5.88 o
   4  13   1       35.59       34.01      2.15 o
   5  13   1       11.88       12.90      1.82 o
   6  13   1       24.59       19.60      1.59 o
   7  13   1        3.90        1.11      1.91 o
  -6  14   1       16.33       13.85      2.06 o
  -5  14   1       41.62       51.62      3.25 o
  -4  14   1       11.75        8.51      1.40 o
  -3  14   1       66.97       71.03      3.50 o
  -2  14   1      104.55      108.49      4.43 o
  -1  14   1       18.01       24.09      2.67 o
   0  14   1      207.33      205.40      5.96 o
   1  14   1       19.75       22.53      2.63 o
   2  14   1      115.92      110.73      4.67 o
   3  14   1       70.19       72.36      3.61 o
   4  14   1       15.37       14.05      2.11 o
   5  14   1       47.99       55.33      2.33 o
   6  14   1       14.76       14.30      2.58 o
  -5  15   1       18.47       23.37      2.86 o
  -4  15   1       80.61       72.29      3.38 o
  -3  15   1       45.23       51.82      3.19 o
  -2  15   1       36.90       33.26      3.25 o
  -1  15   1       62.78       67.11      2.80 o
   0  15   1        4.25        5.52      0.61 o
   1  15   1       68.89       73.54      2.14 o
   2  15   1       35.54       31.06      2.78 o
   3  15   1       44.62       47.52      2.93 o
   4  15   1       82.13       78.05      3.18 o
   5  15   1       19.27       18.95      3.09 o
  -4  16   1       26.12       27.41      3.43 o
  -3  16   1        8.37        8.41      2.81 o
  -2  16   1       87.48       78.63      3.85 o
  -1  16   1       20.90       14.93      2.82 o
   0  16   1      164.39      167.47      6.82 o
   1  16   1       21.72       15.69      3.25 o
   2  16   1       77.48       82.10      4.77 o
   3  16   1        9.04        5.18      3.83 o
   4  16   1       32.38       38.11      2.56 o
  -3  17   1        5.27        5.01      3.39 o
  -2  17   1       32.37       28.39      3.05 o
  -1  17   1       13.33       11.86      2.93 o
   0  17   1        0.02        0.85      2.88 o
   1  17   1       13.72       26.83      3.06 o
   2  17   1       37.80       35.26      3.13 o
   3  17   1        5.66        1.74      2.85 o
  -2  18   1       47.08       48.61      3.99 o
  -1  18   1       12.26       18.67      3.11 o
   0  18   1       40.93       46.63      3.59 o
   1  18   1       11.24        6.85      3.05 o
   2  18   1       57.13       58.83      3.83 o
   0   0   2     1361.37     1390.14     40.84 o
   1   0   2       40.55       46.59      0.63 o
   2   0   2     2876.67     2817.76     39.50 o
   3   0   2      147.61      142.92      1.77 o
   4   0   2      382.71      384.64      4.72 o
   5   0   2        0.33        1.77      0.60 o
   6   0   2        5.12        5.65      0.70 o
   7   0   2      135.59      124.90      2.07 o
   8   0   2       17.52       15.29      0.80 o
   9   0   2       11.61       11.45      1.72 o
  -9   1   2        7.33        7.02      1.39 o
  -8   1   2       38.04       38.40      1.14 o
  -7   1   2       98.13       96.07      1.72 o
  -6   1   2      507.48      498.23      7.65 o
  -5   1   2      779.42      829.88     10.97 o
  -4   1   2     1864.64     1836.95     21.74 o
  -3   1   2     1619.94     1612.53     18.51 o
  -2   1   2     6040.31     6185.42     94.14 o
   2   1   2     6417.56     6514.73    126.41 o
   3   1   2     1843.94     1839.50     23.47 o
   4   1   2     1944.18     1929.28     24.35 o
   5   1   2      707.73      728.76      8.77 o
   6   1   2      476.03      481.62      6.50 o
   7   1   2       94.11       91.06      1.85 o
   8   1   2       50.60       51.69      1.59 o
   9   1   2        4.49        5.33      1.43 o
  -9   2   2       40.27       44.64      2.10 o
  -8   2   2       11.81       12.31      0.91 o
  -7   2   2       18.11       14.93      0.86 o
  -6   2   2       74.37       74.04      1.27 o
  -5   2   2      215.33      215.94      2.85 o
  -4   2   2      357.90      355.52      4.37 o
  -3   2   2     2350.54     2359.01     29.46 o
  -2   2   2     3978.81     3859.26     49.12 o
   2   2   2     3895.84     3721.01     55.92 o
   3   2   2     2380.20     2332.93     26.10 o
   5   2   2      174.60      178.47      3.83 o
   6   2   2       83.36       81.87      1.42 o
   7   2   2        5.76        5.54      0.78 o
   8   2   2       11.55       12.60      1.02 o
   9   2   2       33.90       34.87      2.13 o
  -9   3   2       22.87       21.02      1.69 o
  -8   3   2       35.71       32.83      1.11 o
  -7   3   2      141.40      148.32      3.38 o
  -6   3   2      173.48      177.65      2.71 o
  -5   3   2      628.50      641.50      8.69 o
  -4   3   2      782.30      785.12      9.90 o
  -3   3   2     1756.68     1745.97     22.01 o
  -2   3   2     1064.24      996.19     13.60 o
  -1   3   2     3482.20     3448.49     62.52 o
   1   3   2     3430.43     3411.33     47.31 o
   2   3   2     1012.73      923.51     11.95 o
   3   3   2     1776.67     1740.39     21.19 o
   4   3   2      733.61      722.23      9.49 o
   5   3   2      701.53      720.90     11.46 o
   6   3   2      187.62      192.52      3.59 o
   7   3   2      133.33      142.18      2.86 o
   8   3   2       34.31       32.94      1.11 o
   9   3   2       21.71       19.97      2.48 o
  -9   4   2        0.64       -1.53      1.53 o
  -8   4   2       68.13       65.31      2.24 o
  -7   4   2      214.73      214.80      4.20 o
  -6   4   2      332.10      331.54      5.22 o
  -5   4   2      701.80      715.20     10.17 o
  -4   4   2     1680.62     1756.48     23.15 o
  -3   4   2      852.52      862.97     11.76 o
  -2   4   2      989.08      925.35     13.08 o
   0   4   2     1573.58     1485.62     25.53 o
   1   4   2      539.27      492.10      7.02 o
   2   4   2     1142.79     1071.07     13.79 o
   4   4   2     1635.74     1703.83     22.02 o
   5   4   2      725.61      756.23     11.23 o
   6   4   2      336.75      325.69      6.68 o
   7   4   2      227.90      227.48      5.30 o
   8   4   2       60.69       60.33      2.51 o
   9   4   2        0.07       -2.20      2.20 o
  -9   5   2       12.18        8.59      1.49 o
  -8   5   2       21.73       21.02      1.44 o
  -7   5   2       71.43       70.80      1.48 o
  -6   5   2       19.80       19.28      0.97 o
  -5   5   2       96.72       92.95      1.52 o
  -4   5   2      205.91      215.13      2.98 o
  -3   5   2     1296.35     1307.73     17.91 o
  -2   5   2     2890.12     2962.40     50.25 o
  -1   5   2     3480.15     3427.24     59.70 o
   0   5   2     3326.28     3007.70     52.78 o
   1   5   2     3869.88     3846.59     55.72 o
   2   5   2     3039.10     3087.07     40.25 o
   3   5   2     1251.90     1241.01     17.11 o
   4   5   2      196.33      204.92      2.78 o
   5   5   2       72.46       75.40      2.73 o
   6   5   2       17.30       20.39      1.08 o
   7   5   2       78.29       77.08      2.03 o
   8   5   2       22.27       19.77      1.52 o
   9   5   2       16.99       19.40      2.60 o
  -9   6   2       12.17       18.67      2.71 o
  -8   6   2       16.87       17.00      1.29 o
  -7   6   2      107.57      107.92      2.69 o
  -6   6   2      236.69      246.76      4.65 o
  -5   6   2      528.82      541.49      8.41 o
  -4   6   2      659.21      693.45     11.48 o
  -3   6   2     1689.46     1774.95     25.26 o
  -2   6   2     1238.43     1274.04     21.35 o
  -1   6   2      881.33      906.02     17.12 o
   0   6   2      158.88      173.49      2.80 o
   1   6   2      896.97      908.57     12.37 o
   2   6   2     1246.75     1273.91     16.34 o
   3   6   2     1751.75     1789.84     23.39 o
   4   6   2      644.69      655.95      8.79 o
   5   6   2      590.78      620.32      9.47 o
   6   6   2      210.72      217.54      4.50 o
   7   6   2      109.90      119.74      2.73 o
   8   6   2       16.29       17.19      1.84 o
   9   6   2       15.84       16.51      2.55 o
  -9   7   2        5.68        1.53      2.76 o
  -8   7   2       20.74       20.14      1.62 o
  -7   7   2        9.09        6.66      0.98 o
  -6   7   2       30.85       25.94      0.89 o
  -5   7   2        4.17        2.60      0.94 o
  -4   7   2      323.78      327.99      5.03 o
  -3   7   2      671.88      678.19      9.19 o
  -2   7   2      489.22      464.64      9.59 o
  -1   7   2     2860.15     2858.19     56.26 o
   0   7   2     2426.64     2439.34     37.81 o
   1   7   2     2670.90     2715.38     37.98 o
   2   7   2      467.32      433.62      5.41 o
   3   7   2      685.33      695.12      8.32 o
   4   7   2      359.32      362.02      5.11 o
   5   7   2        0.66        1.04      0.58 o
   6   7   2       31.26       29.48      0.85 o
   7   7   2       17.35       11.83      1.02 o
   8   7   2       24.45       21.66      1.63 o
   9   7   2        3.25        3.57      2.11 o
  -8   8   2       26.11       24.00      2.13 o
  -7   8   2       37.05       39.37      1.56 o
  -6   8   2      102.97      111.40      2.63 o
  -5   8   2      316.47      328.58      6.88 o
  -4   8   2      678.21      706.11     10.60 o
  -3   8   2      721.53      711.18     11.14 o
  -2   8   2      473.55      484.14      9.99 o
  -1   8   2      582.24      542.48     18.80 o
   0   8   2     1420.84     1491.92     22.75 o
   1   8   2      485.73      459.31      7.15 o
   2   8   2      428.44      427.06      5.55 o
   3   8   2      720.40      715.39     10.68 o
   4   8   2      653.35      685.82      8.99 o
   5   8   2      260.51      277.23      4.16 o
   6   8   2       92.53       97.51      1.92 o
   7   8   2       37.77       40.72      1.47 o
   8   8   2       31.49       30.44      1.83 o
  -8   9   2       14.12       17.23      2.41 o
  -7   9   2       30.35       25.61      1.26 o
  -6   9   2       75.61       67.88      1.90 o
  -5   9   2      351.05      357.78      6.65 o
  -4   9   2      380.72      394.85      6.44 o
  -3   9   2      418.71      423.70     10.29 o
  -2   9   2     1071.37     1110.56     25.43 o
  -1   9   2      362.56      364.69      6.37 o
   0   9   2      679.58      674.61     11.81 o
   1   9   2      381.39      380.35      5.60 o
   2   9   2     1008.61     1018.25     14.25 o
   3   9   2      409.90      429.01      6.33 o
   4   9   2      362.94      364.13      5.83 o
   5   9   2      387.13      379.07      6.67 o
   6   9   2       71.33       66.89      1.44 o
   7   9   2       26.05       20.22      1.37 o
   8   9   2       11.47       10.93      1.37 o
  -8  10   2        9.41        8.06      2.44 o
  -7  10   2       28.47       27.61      1.60 o
  -6  10   2       55.92       55.96      1.87 o
  -5  10   2       62.22       60.69      2.09 o
  -4  10   2        5.46        5.18      1.09 o
  -3  10   2      160.77      150.53      4.20 o
  -2  10   2      824.64      848.12     17.85 o
  -1  10   2     1250.40     1281.46     21.01 o
   0  10   2     1186.95     1278.65     22.64 o
   1  10   2     1353.72     1403.19     22.35 o
   2  10   2      915.99      946.28     14.29 o
   3  10   2      148.84      145.79      2.46 o
   4  10   2        4.72        2.86      0.89 o
   5  10   2       68.84       68.41      1.53 o
   6  10   2       60.28       58.13      1.48 o
   7  10   2       22.80       22.00      1.99 o
   8  10   2        6.29       10.86      2.04 o
  -7  11   2       43.25       45.51      2.55 o
  -6  11   2       61.84       54.11      2.24 o
  -5  11   2      167.83      171.35      5.32 o
  -4  11   2      118.79      114.56      3.76 o
  -3  11   2      351.64      356.80      8.56 o
  -2  11   2      202.60      192.17      4.23 o
  -1  11   2       74.74       70.74      1.79 o
   0  11   2       27.31       25.80      0.89 o
   1  11   2       63.50       65.32      1.87 o
   2  11   2      229.65      220.51      4.12 o
   3  11   2      341.25      342.39      5.99 o
   4  11   2      116.53      112.49      2.16 o
   5  11   2      167.70      164.05      3.43 o
   6  11   2       70.23       71.34      1.95 o
   7  11   2       43.78       50.76      3.22 o
  -7  12   2        0.54        3.88      2.13 o
  -6  12   2       23.34       19.12      2.30 o
  -5  12   2       18.26       13.74      1.40 o
  -4  12   2       87.35       89.56      3.76 o
  -3  12   2      247.25      237.42      8.12 o
  -2  12   2      429.49      432.81      9.24 o
  -1  12   2      456.12      456.24      8.50 o
   0  12   2      508.88      535.30      8.79 o
   1  12   2      420.92      404.79      8.38 o
   2  12   2      367.96      386.08      7.27 o
   3  12   2      254.56      254.84      4.87 o
   4  12   2       91.74       89.30      2.27 o
   5  12   2       22.00       18.20      1.46 o
   6  12   2       23.48       18.44      1.35 o
   7  12   2        0.33       -1.02      2.02 o
  -7  13   2        5.55        2.39      3.45 o
  -6  13   2       59.70       70.79      3.96 o
  -5  13   2       56.62       56.03      4.35 o
  -4  13   2       90.66       83.54      3.21 o
  -3  13   2       59.17       65.46      3.06 o
  -2  13   2       85.39       80.28      3.72 o
  -1  13   2       44.92       47.34      2.92 o
   0  13   2       51.23       53.44      1.55 o
   1  13   2       46.03       47.59      1.34 o
   2  13   2      112.57      113.57      4.14 o
   3  13   2       57.58       54.86      2.74 o
   4  13   2      102.39      107.71      3.16 o
   5  13   2       47.03       45.14      2.17 o
   6  13   2       54.90       54.31      2.18 o
   7  13   2        6.22       10.53      2.04 o
  -6  14   2        6.56        9.74      2.31 o
  -5  14   2       40.29       41.67      5.54 o
  -4  14   2       45.56       37.77      2.04 o
  -3  14   2       49.39       45.57      2.93 o
  -2  14   2      114.23      124.86      4.54 o
  -1  14   2       90.92      100.08      4.16 o
   0  14   2       89.00       95.96      2.99 o
   1  14   2       98.38       97.97      2.74 o
   2  14   2      116.53      123.11      5.13 o
   3  14   2       69.47       58.48      2.90 o
   4  14   2       44.61       40.02      1.99 o
   5  14   2       37.77       35.42      1.98 o
   6  14   2        8.39        6.21      2.14 o
  -5  15   2        4.00       10.80      3.91 o
  -4  15   2       14.67       16.92      3.19 o
  -3  15   2       28.58       27.90      2.88 o
  -2  15   2       59.78       61.05      4.19 o
  -1  15   2      100.68       99.99      4.71 o
   0  15   2      114.00      106.01      2.95 o
   1  15   2      100.01       97.33      3.55 o
   2  15   2       49.86       43.24      2.13 o
   3  15   2       30.36       25.14      2.69 o
   4  15   2       10.19       11.45      2.25 o
   5  15   2        3.10        2.79      2.47 o
  -4  16   2       34.84       37.09      3.15 o
  -3  16   2       63.01       61.63      3.55 o
  -2  16   2       20.40       19.93      3.38 o
  -1  16   2        8.44        7.07      3.24 o
   0  16   2       21.05       21.53      2.87 o
   1  16   2       11.39       11.92      3.25 o
   2  16   2       11.72        5.63      3.81 o
   3  16   2       50.27       53.50      3.38 o
   4  16   2       30.46       33.84      2.36 o
  -3  17   2       29.06       26.74      3.58 o
  -2  17   2       42.44       47.08      3.36 o
  -1  17   2       34.79       35.59      4.46 o
   0  17   2       84.42       88.06      4.25 o
   1  17   2       42.68       44.52      3.76 o
   2  17   2       42.40       53.29      3.78 o
   3  17   2       27.64       23.95      2.98 o
  -2  18   2        4.02        4.47      3.59 o
  -1  18   2        5.70       10.93      3.08 o
   0  18   2       16.65       15.00      3.18 o
   1  18   2        5.17       -3.00      3.00 o
   2  18   2        5.97        5.41      3.46 o
   1   0   3      119.53      136.14      1.73 o
   2   0   3      104.61       85.27      1.28 o
   3   0   3     1661.64     1714.45     19.87 o
   4   0   3     2858.60     2944.24     34.42 o
   5   0   3      516.83      520.99      5.92 o
   6   0   3      582.73      577.97      8.02 o
   7   0   3       65.88       66.21      1.20 o
   8   0   3      121.67      126.00      3.32 o
   9   0   3       28.80       29.63      3.07 o
  -9   1   3       26.33       27.46      3.00 o
  -8   1   3       58.66       56.66      1.67 o
  -7   1   3       32.72       31.42      0.98 o
  -6   1   3       64.26       61.79      1.16 o
  -5   1   3      180.69      180.46      2.24 o
  -4   1   3      676.56      682.62      7.77 o
  -3   1   3     1589.99     1570.60     17.13 o
  -2   1   3     5127.76     5040.72     72.99 o
  -1   1   3     1632.65     1632.88     25.04 o
   1   1   3     1417.76     1394.14     17.37 o
   2   1   3     5530.26     5318.41     78.22 o
   3   1   3     1412.49     1369.61     18.05 o
   4   1   3      562.69      576.81     12.26 o
   5   1   3      206.23      202.54      2.50 o
   6   1   3       58.94       55.42      0.96 o
   7   1   3       25.34       21.49      0.73 o
   8   1   3       62.84       58.48      1.84 o
   9   1   3       29.42       29.23      3.05 o
  -9   2   3        9.18        3.09      2.81 o
  -8   2   3       21.37       20.72      1.18 o
  -7   2   3       16.00       15.18      0.83 o
  -6   2   3      429.94      459.98      6.75 o
  -5   2   3      142.95      147.16      2.02 o
  -3   2   3      452.14      420.13      5.14 o
  -2   2   3     4054.62     4151.65     58.93 o
  -1   2   3     2513.88     2486.49     37.01 o
   0   2   3      149.97      177.02      2.22 o
   1   2   3     2355.11     2276.36     31.65 o
   2   2   3     3682.68     3674.34     46.98 o
   3   2   3      538.83      497.28      6.21 o
   4   2   3      810.17      755.37      9.71 o
   5   2   3      160.24      161.20      2.23 o
   6   2   3      438.92      458.44      7.14 o
   7   2   3       22.14       21.40      0.77 o
   8   2   3       25.20       25.37      1.12 o
   9   2   3        4.12       -1.45      3.35 o
  -9   3   3        2.07        6.66      2.81 o
  -8   3   3       23.72       20.85      1.10 o
  -7   3   3      115.98      110.54      2.14 o
  -6   3   3       91.45       84.66      1.44 o
  -5   3   3      652.22      668.92      8.64 o
  -3   3   3     1353.68     1357.51     16.90 o
  -2   3   3     2053.77     2031.41     34.16 o
  -1   3   3     1924.44     1820.71     28.40 o
   0   3   3     2629.54     2568.96     33.21 o
   1   3   3     1912.29     1812.78     21.86 o
   2   3   3     1996.05     1939.66     21.26 o
   3   3   3     1336.57     1334.73     18.47 o
   4   3   3      351.38      362.18      4.41 o
   5   3   3      563.84      568.56      8.18 o
   6   3   3      101.92       98.00      1.83 o
   7   3   3      146.29      142.64      2.98 o
   8   3   3       14.79       14.61      1.41 o
   9   3   3        3.11        1.96      2.96 o
  -9   4   3       22.93       24.36      1.87 o
  -8   4   3       18.33       20.18      1.45 o
  -7   4   3       42.95       36.81      1.12 o
  -6   4   3       83.27       88.52      1.65 o
  -5   4   3        2.89        3.19      0.81 o
  -4   4   3      554.02      575.51      7.57 o
  -3   4   3     1234.24     1258.96     19.23 o
  -2   4   3      551.20      524.49      8.94 o
   0   4   3     2844.82     2723.26     39.58 o
   1   4   3     1097.08     1057.94     14.32 o
   2   4   3      620.31      595.98      6.36 o
   3   4   3     1176.34     1164.66     14.66 o
   4   4   3      669.56      672.82     22.88 o
   5   4   3       11.95       11.99      0.93 o
   6   4   3       93.27       98.17      2.20 o
   7   4   3       42.55       40.54      1.41 o
   8   4   3       15.63       17.46      1.85 o
   9   4   3       28.89       23.41      3.17 o
  -9   5   3        6.24        4.26      2.57 o
  -8   5   3        6.14        6.08      1.21 o
  -7   5   3      117.32      122.91      2.66 o
  -6   5   3       62.71       59.12      1.35 o
  -5   5   3      995.20     1044.59     14.72 o
  -4   5   3      438.06      467.58      6.61 o
  -3   5   3     1555.51     1571.63     24.13 o
  -2   5   3      602.18      615.94     11.99 o
  -1   5   3      144.71      137.54      2.60 o
   0   5   3      534.64      447.74      6.10 o
   1   5   3      119.40      119.44      1.62 o
   2   5   3      586.57      591.32      6.78 o
   3   5   3     1741.65     1729.95     21.84 o
   5   5   3     1062.00     1092.03     18.75 o
   7   5   3      102.78      101.21      2.51 o
   8   5   3       11.38       11.55      1.85 o
   9   5   3        6.35        6.52      2.47 o
  -9   6   3       22.18       20.98      2.83 o
  -8   6   3       12.63        8.87      1.24 o
  -7   6   3       28.19       28.09      1.22 o
  -6   6   3       12.86       16.84      0.87 o
  -5   6   3      103.98      104.42      1.98 o
  -4   6   3       69.19       70.82      2.57 o
  -3   6   3     1072.71     1072.00     16.78 o
  -1   6   3     6815.45     7175.96    126.69 o
   0   6   3      367.40      387.67      5.84 o
   1   6   3     6963.54     7203.48     92.81 o
   2   6   3      177.81      184.21      2.13 o
   3   6   3     1256.51     1239.23     16.09 o
   4   6   3       90.38       90.29      1.40 o
   5   6   3       97.31       96.99      1.64 o
   6   6   3       14.54       19.28      1.06 o
   7   6   3       31.44       28.78      1.24 o
   8   6   3       11.49       13.20      1.78 o
   9   6   3       17.91       15.65      1.94 o
  -9   7   3       23.11       19.73      3.16 o
  -8   7   3       43.68       37.26      1.86 o
  -7   7   3      120.57      127.56      3.44 o
  -6   7   3       51.63       53.91      1.56 o
  -5   7   3      583.73      604.64     11.17 o
  -4   7   3      394.89      397.53      7.94 o
  -3   7   3     1491.91     1512.16     29.06 o
  -1   7   3      515.44      531.50      8.98 o
   0   7   3      603.93      620.33      9.25 o
   1   7   3      476.70      489.85      6.36 o
   2   7   3      318.89      328.29      4.19 o
   3   7   3     1353.72     1368.54     15.53 o
   4   7   3      392.18      398.80      4.99 o
   5   7   3      537.12      556.75      8.31 o
   6   7   3       48.98       53.64      1.29 o
   7   7   3      121.88      132.30      3.19 o
   8   7   3       42.34       38.86      1.78 o
   9   7   3       20.23       16.85      1.86 o
  -8   8   3       16.55       15.29      1.81 o
  -7   8   3       25.16       21.36      1.20 o
  -6   8   3      207.48      190.83      4.60 o
  -5   8   3       11.63        7.67      1.25 o
  -4   8   3      449.93      456.61      8.90 o
  -3   8   3      747.14      769.91     14.94 o
  -2   8   3      531.20      561.85     11.87 o
  -1   8   3     2023.68     1963.39     34.52 o
   0   8   3      434.19      430.17      7.50 o
   1   8   3     2140.33     2076.45     26.98 o
   2   8   3      556.24      586.74      7.41 o
   3   8   3      659.56      655.39      8.55 o
   4   8   3      491.19      504.78      6.66 o
   5   8   3       21.78       18.32      0.55 o
   6   8   3      223.37      212.92      3.78 o
   7   8   3       21.36       18.92      1.13 o
   8   8   3       21.71       19.56      1.47 o
  -8   9   3        3.38        3.58      1.94 o
  -7   9   3       47.66       54.31      2.31 o
  -6   9   3       27.69       28.44      1.72 o
  -5   9   3       99.19      106.58      2.39 o
  -3   9   3       80.97       81.79      5.18 o
  -2   9   3     1098.73     1107.27     24.78 o
  -1   9   3       50.72       48.89      1.55 o
   0   9   3     1285.21     1319.48     22.36 o
   1   9   3       69.94       63.26      1.25 o
   2   9   3     1087.15     1106.16     15.17 o
   3   9   3       63.67       59.63      1.35 o
   4   9   3      124.45      117.47      1.90 o
   5   9   3      120.85      128.20      1.99 o
   6   9   3       28.95       27.70      1.02 o
   7   9   3       42.99       49.65      1.89 o
   8   9   3        0.56       -0.59      1.42 o
  -8  10   3        6.63       -2.24      4.64 o
  -7  10   3        6.05        4.77      1.31 o
  -6  10   3      116.46      111.31      5.26 o
  -5  10   3       37.39       32.52      1.58 o
  -4  10   3      435.42      442.71     11.10 o
  -3  10   3       76.75       80.12      2.56 o
  -2  10   3      561.38      563.13     13.85 o
   0  10   3        7.23        4.03      0.46 o
   1  10   3      107.02       95.20      1.80 o
   2  10   3      545.97      554.04      8.07 o
   3  10   3       70.68       72.53      1.57 o
   4  10   3      398.66      384.58      6.53 o
   5  10   3       35.00       32.62      0.95 o
   6  10   3       94.96       84.65      2.12 o
   7  10   3        9.63       12.12      1.64 o
   8  10   3        6.71        6.68      2.63 o
  -7  11   3        3.63        2.45      1.57 o
  -6  11   3        2.05       -2.09      2.20 o
  -5  11   3       17.54       17.92      3.40 o
  -4  11   3       78.13       77.16      4.22 o
  -3  11   3       13.38       21.23      2.21 o
  -2  11   3      399.32      406.04      8.58 o
  -1  11   3      184.56      199.51      3.39 o
   0  11   3     1224.13     1263.99     23.16 o
   1  11   3      179.64      186.53      3.16 o
   2  11   3      351.65      346.27      5.51 o
   3  11   3       26.67       30.04      1.16 o
   4  11   3       59.78       59.47      1.78 o
   5  11   3       17.52       19.52      1.14 o
   6  11   3        1.18        0.85      1.02 o
   7  11   3        4.35        2.67      1.33 o
  -7  12   3       10.80        7.44      2.29 o
  -6  12   3       65.56       70.09      3.94 o
  -5  12   3       19.39       17.23      3.53 o
  -4  12   3      336.71      364.12     12.53 o
  -3  12   3       49.24       37.89      3.75 o
  -2  12   3      137.45      128.86      3.25 o
  -1  12   3       35.51       36.59      1.17 o
   0  12   3       96.54       82.22      2.01 o
   1  12   3       23.73       27.41      1.06 o
   2  12   3      146.29      139.58      2.62 o
   3  12   3       48.13       46.14      1.63 o
   4  12   3      340.36      345.15      6.87 o
   5  12   3       18.21       18.24      1.81 o
   6  12   3       66.58       72.04      2.74 o
   7  12   3        6.63        3.83      1.72 o
  -6  13   3        3.39        6.45      2.79 o
  -5  13   3       21.93       16.66      3.66 o
  -4  13   3       91.24       91.14      3.97 o
  -3  13   3       66.03       63.83      4.72 o
  -2  13   3      358.66      371.71     11.95 o
  -1  13   3      100.52      110.04      2.71 o
   0  13   3      386.61      401.53      8.34 o
   1  13   3      117.57      126.42      2.80 o
   2  13   3      373.93      377.50      8.09 o
   3  13   3       70.05       66.06      2.78 o
   4  13   3       83.06       84.89      2.72 o
   5  13   3       18.15       10.27      1.48 o
   6  13   3        3.47        5.56      1.48 o
  -6  14   3       35.68       40.36      2.93 o
  -5  14   3       15.47        9.94      5.33 o
  -4  14   3       30.57       34.82      1.85 o
  -3  14   3       71.86       72.44      3.54 o
  -2  14   3       49.25       44.15      3.07 o
  -1  14   3      266.45      257.20      9.34 o
   0  14   3       28.14       29.58      1.61 o
   1  14   3      275.86      265.44      9.04 o
   2  14   3       53.51       55.06      2.19 o
   3  14   3       69.30       64.05      2.29 o
   4  14   3       30.69       33.04      1.54 o
   5  14   3       13.57       13.37      1.59 o
   6  14   3       36.67       37.43      2.26 o
  -5  15   3       39.12       29.89      4.24 o
  -4  15   3        4.89        1.85      3.18 o
  -3  15   3       66.93       66.21      3.53 o
  -2  15   3       43.08       42.09      3.11 o
  -1  15   3       55.47       56.24      3.53 o
   0  15   3       59.49       62.28      2.70 o
   1  15   3       47.49       42.69      1.87 o
   2  15   3       45.08       44.21      1.60 o
   3  15   3       75.82       72.99      3.08 o
   4  15   3        5.52        3.57      1.66 o
   5  15   3       39.97       37.15      1.63 o
  -4  16   3        0.56       -2.69      2.90 o
  -3  16   3       38.06       36.47      3.29 o
  -2  16   3       15.30       19.89      3.38 o
  -1  16   3      143.89      145.04      6.23 o
   0  16   3       15.67       15.15      2.84 o
   1  16   3      124.64      140.05      6.01 o
   2  16   3       14.36       13.71      3.15 o
   3  16   3       38.67       38.40      3.09 o
   4  16   3        0.43        1.47      2.41 o
  -3  17   3       27.69       26.55      3.71 o
  -2  17   3        0.08        5.37      2.98 o
  -1  17   3        0.05        4.85      4.13 o
   0  17   3        0.20       -0.06      2.91 o
   1  17   3        1.06        3.62      4.04 o
   2  17   3        0.71        0.94      3.28 o
   3  17   3       29.58       39.83      3.67 o
  -1  18   3       30.42       36.19      3.39 o
   0  18   3       29.99       30.90      3.28 o
   1  18   3       36.99       36.14      3.78 o
   0   0   4      164.74      169.49      2.77 o
   2   0   4       26.71       30.51      0.66 o
   3   0   4     7890.93     8295.12    121.35 o
   4   0   4      392.16      430.88      5.00 o
   5   0   4        2.57        5.92      0.47 o
   6   0   4       57.55       54.53      0.96 o
   7   0   4        3.86        3.32      0.54 o
   8   0   4        5.28        5.81      1.09 o
   9   0   4       25.06       25.89      2.91 o
  -9   1   4       11.92       12.67      2.50 o
  -8   1   4       12.99       10.56      0.99 o
  -7   1   4      376.38      397.20      6.64 o
  -6   1   4       42.65       42.21      0.90 o
  -5   1   4     1609.59     1654.95     20.90 o
  -4   1   4       56.41       62.30      1.97 o
  -3   1   4     2687.33     2643.87     31.72 o
  -1   1   4     1979.10     1917.93     21.29 o
   0   1   4     1002.62      957.76     12.52 o
   1   1   4     2140.63     2041.34     26.34 o
   2   1   4       13.23       17.42      0.42 o
   3   1   4     2497.09     2393.84     31.52 o
   4   1   4       77.17       76.71      1.13 o
   5   1   4     1598.41     1627.06     21.10 o
   6   1   4       40.31       39.09      0.92 o
   7   1   4      387.28      404.29      6.88 o
   8   1   4       12.64       10.71      0.82 o
   9   1   4        8.86        6.76      2.42 o
  -9   2   4       19.37       19.64      1.88 o
  -8   2   4       20.30       16.39      1.31 o
  -7   2   4      121.49      122.61      2.25 o
  -6   2   4      271.59      271.02      3.96 o
  -5   2   4      194.71      196.99      2.59 o
  -4   2   4     1428.44     1480.48     19.42 o
  -3   2   4      739.92      644.39      8.97 o
  -2   2   4      770.18      774.61     15.57 o
  -1   2   4     7984.06     7571.02    156.67 o
   0   2   4     1120.03     1107.85     14.40 o
   1   2   4     8301.84     8103.92    136.76 o
   2   2   4      868.23      863.08      8.78 o
   3   2   4      800.84      700.73      8.13 o
   4   2   4     1528.24     1570.98     18.91 o
   5   2   4      187.72      187.74      2.41 o
   6   2   4      296.91      289.85      4.25 o
   7   2   4      128.37      130.10      2.32 o
   8   2   4       15.00       10.18      1.06 o
   9   2   4       23.32       19.73      2.58 o
  -9   3   4       24.08       22.70      1.89 o
  -8   3   4       51.35       49.00      1.87 o
  -7   3   4       92.00       93.27      1.78 o
  -6   3   4       95.91       94.99      1.62 o
  -5   3   4      695.43      707.88      9.63 o
  -4   3   4      688.41      685.18      8.51 o
  -3   3   4     1712.17     1754.35     27.13 o
  -2   3   4     5443.69     5682.90    112.90 o
  -1   3   4       49.60       39.88      0.64 o
   1   3   4       50.57       40.70      0.77 o
   2   3   4     5859.66     6044.61     72.58 o
   3   3   4     1793.59     1799.01     20.32 o
   4   3   4      623.95      607.37      7.32 o
   5   3   4      667.09      687.51      9.00 o
   6   3   4      108.81      105.27      1.71 o
   7   3   4       69.64       71.27      1.79 o
   8   3   4       55.93       49.79      1.89 o
   9   3   4       24.74       23.23      2.72 o
  -9   4   4        8.42        8.89      2.12 o
  -8   4   4       81.30       76.91      2.67 o
  -7   4   4       10.09       10.65      0.87 o
  -6   4   4      622.66      612.10     10.78 o
  -5   4   4       40.66       38.40      1.03 o
  -4   4   4     2361.62     2414.53     35.58 o
  -2   4   4     2467.38     2468.68     48.96 o
  -1   4   4     1092.36     1058.12     13.70 o
   0   4   4      330.45      316.68      4.29 o
   1   4   4     1001.22      956.21     13.01 o
   2   4   4     2531.38     2539.22     26.28 o
   3   4   4      379.07      381.67      4.16 o
   4   4   4     2442.48     2404.05     31.83 o
   5   4   4       52.90       48.63      1.48 o
   6   4   4      617.70      618.27     12.68 o
   7   4   4        8.47        8.41      0.88 o
   8   4   4       82.49       80.69      3.49 o
   9   4   4        7.34        5.50      2.56 o
  -9   5   4        1.27        1.00      1.68 o
  -8   5   4       18.02       14.47      1.47 o
  -7   5   4        4.17        6.03      0.84 o
  -6   5   4       40.81       44.40      1.11 o
  -5   5   4       26.66       29.74      1.26 o
  -4   5   4      563.25      574.30      9.11 o
  -2   5   4     4652.53     4723.38     98.05 o
  -1   5   4       28.02       21.32      0.81 o
   0   5   4     9091.39     9302.33    149.89 o
   1   5   4       35.04       27.67      0.68 o
   2   5   4     4124.64     4064.94     44.66 o
   3   5   4       22.65       29.28      0.60 o
   4   5   4      598.25      605.24      8.22 o
   5   5   4       19.20       20.81      0.84 o
   6   5   4       32.82       34.60      1.30 o
   7   5   4        7.01       10.77      0.97 o
   8   5   4       11.54       10.93      1.53 o
   9   5   4        1.27        1.02      2.62 o
  -9   6   4        6.38        2.90      3.16 o
  -8   6   4       35.66       43.84      2.14 o
  -7   6   4        1.13        0.85      1.19 o
  -6   6   4      431.51      448.88      8.24 o
  -5   6   4       38.92       39.55      1.57 o
  -4   6   4      784.59      776.19     15.00 o
  -3   6   4      121.47      128.59      3.04 o
  -2   6   4     1293.61     1278.29     22.71 o
  -1   6   4      586.51      595.18      9.06 o
   0   6   4       50.15       41.99      0.96 o
   1   6   4      573.99      586.01      7.19 o
   2   6   4     1112.87     1089.05     12.31 o
   3   6   4      123.84      130.70      1.69 o
   4   6   4      642.62      643.12      7.53 o
   5   6   4       37.76       38.00      0.91 o
   6   6   4      431.31      448.29      8.82 o
   7   6   4        2.12        1.34      1.22 o
   8   6   4       40.64       37.54      1.92 o
   9   6   4        5.64        5.74      1.88 o
  -9   7   4        0.45       -2.06      3.13 o
  -8   7   4       10.49        9.34      1.44 o
  -7   7   4       41.25       28.79      1.54 o
  -6   7   4       14.71       15.84      1.62 o
  -5   7   4      231.60      219.40      4.11 o
  -3   7   4      206.94      206.24      3.98 o
  -2   7   4     2134.71     2183.32     45.66 o
  -1   7   4       63.13       64.89      1.71 o
   0   7   4     1735.94     1722.12     24.13 o
   1   7   4       58.39       57.52      0.98 o
   2   7   4     2194.84     2222.46     25.70 o
   3   7   4      196.28      192.89      2.18 o
   4   7   4      194.08      191.54      2.43 o
   5   7   4      211.49      200.60      3.27 o
   6   7   4       14.73       12.54      0.85 o
   7   7   4       38.97       31.16      1.24 o
   8   7   4       10.62       13.20      1.37 o
   9   7   4        0.29        0.68      1.94 o
  -8   8   4       17.93       18.04      1.49 o
  -7   8   4       29.92       24.41      1.60 o
  -6   8   4      114.33      124.24      4.22 o
  -5   8   4       36.17       37.49      1.75 o
  -4   8   4      520.29      538.55     12.47 o
  -3   8   4       63.55       66.37      1.66 o
  -2   8   4      245.48      252.85      8.83 o
  -1   8   4      948.03      989.80     17.27 o
   0   8   4        2.76        2.41      0.52 o
   1   8   4      986.72     1023.19     12.21 o
   2   8   4      302.32      302.38      3.86 o
   3   8   4       62.98       63.91      1.11 o
   4   8   4      605.53      626.11      8.12 o
   5   8   4       37.21       37.94      1.14 o
   6   8   4      129.80      134.77      2.57 o
   7   8   4       26.45       24.86      1.20 o
   8   8   4       15.34       18.79      1.44 o
  -8   9   4       14.14       19.68      3.56 o
  -7   9   4       19.97       17.65      1.78 o
  -6   9   4        6.37        2.28      2.51 o
  -5   9   4      255.73      241.15      5.89 o
  -4   9   4       64.97       71.58      3.13 o
  -3   9   4      579.18      571.15     11.30 o
  -2   9   4      137.81      142.47      3.42 o
   0   9   4     1127.83     1167.46     17.50 o
   1   9   4      308.44      320.81      4.14 o
   2   9   4      140.44      145.91      1.90 o
   3   9   4      573.89      572.89      8.43 o
   4   9   4       88.39       95.16      1.62 o
   5   9   4      253.25      234.02      3.82 o
   6   9   4        6.69        5.96      0.81 o
   7   9   4       20.65       17.50      1.08 o
   8   9   4       14.88       14.90      1.68 o
  -8  10   4        3.36        4.69      3.48 o
  -7  10   4        5.99        2.43      1.70 o
  -6  10   4       17.50       24.91      1.34 o
  -5  10   4        9.76       11.55      2.23 o
  -4  10   4       72.83       76.67      2.51 o
  -3  10   4      557.00      576.72     15.35 o
  -2  10   4        6.26        5.94      2.02 o
  -1  10   4     1246.60     1326.25     24.42 o
   0  10   4        0.04       -1.03      1.03 o
   1  10   4     1187.28     1287.85     17.70 o
   2  10   4        5.69        5.72      0.68 o
   3  10   4      556.54      569.62      8.85 o
   4  10   4       66.56       73.55      1.43 o
   5  10   4       10.37       11.11      0.83 o
   6  10   4       13.20       15.54      1.02 o
   7  10   4       11.78       11.45      1.59 o
   8  10   4        3.84       15.04      2.72 o
  -7  11   4       72.19       72.67      4.25 o
  -6  11   4       11.20        8.98      2.35 o
  -5  11   4      211.57      214.50     11.64 o
  -4  11   4        1.40        1.77      0.61 o
  -3  11   4      296.23      285.54      8.13 o
  -2  11   4       39.98       35.76      1.77 o
  -1  11   4      296.32      276.78     10.00 o
   0  11   4        0.18        0.30      0.92 o
   1  11   4      251.69      233.96      3.96 o
   2  11   4       44.64       40.72      1.00 o
   3  11   4      324.62      325.89      5.01 o
   4  11   4        3.10        2.06      0.81 o
   5  11   4      207.40      199.72      4.05 o
   6  11   4       13.60       16.77      1.13 o
   7  11   4       69.37       70.40      2.48 o
  -7  12   4        6.41        8.32      3.65 o
  -6  12   4        2.13       -0.59      2.68 o
  -5  12   4        4.31        2.78      3.57 o
  -4  12   4       28.44       27.03      1.30 o
  -3  12   4      186.70      186.10      9.33 o
  -2  12   4        1.28        3.39      1.33 o
  -1  12   4      541.24      574.21     11.54 o
   0  12   4       12.27        6.12      0.94 o
   1  12   4      598.98      633.81     11.90 o
   2  12   4        4.51        4.89      0.80 o
   3  12   4      209.29      211.69      3.90 o
   4  12   4       35.81       31.89      1.04 o
   5  12   4        2.00        3.18      1.04 o
   6  12   4        2.66        2.60      1.37 o
   7  12   4        4.91        5.50      1.67 o
  -6  13   4        3.77        0.66      2.90 o
  -5  13   4       55.08       57.14      5.65 o
  -4  13   4        0.44        2.49      0.89 o
  -3  13   4      161.76      163.80      8.75 o
  -2  13   4       89.90       80.53      5.39 o
  -1  13   4       15.78       12.15      1.32 o
   0  13   4      118.64      118.35      3.12 o
   1  13   4       16.03       17.19      1.34 o
   2  13   4       89.57       87.39      1.81 o
   3  13   4      134.73      133.71      3.31 o
   4  13   4        0.11       -1.34      1.34 o
   5  13   4       62.51       63.75      1.99 o
   6  13   4        2.29       -0.75      1.52 o
  -6  14   4       12.74       13.07      2.84 o
  -5  14   4        2.31        4.05      3.87 o
  -4  14   4       57.89       58.33      4.44 o
  -3  14   4       63.74       53.17      4.24 o
  -2  14   4       39.57       37.03      2.87 o
  -1  14   4      206.21      204.32      5.28 o
   0  14   4       10.26       10.09      1.35 o
   1  14   4      183.79      177.60      4.80 o
   2  14   4       32.10       27.75      1.07 o
   3  14   4       46.84       50.57      1.97 o
   4  14   4       45.96       39.03      1.67 o
   5  14   4        2.83        0.21      1.49 o
   6  14   4       13.53       12.67      1.81 o
  -5  15   4       28.72       46.38      4.59 o
  -4  15   4       10.21        7.90      4.02 o
  -3  15   4       20.40       21.23      2.94 o
  -2  15   4       48.51       51.29      3.64 o
  -1  15   4        1.77        4.51      4.47 o
   0  15   4      246.67      253.12      9.12 o
   1  15   4        2.32        0.17      1.32 o
   2  15   4       50.32       48.94      2.45 o
   3  15   4       25.92       23.41      2.95 o
   4  15   4       11.58       13.07      1.50 o
   5  15   4       28.16       29.88      1.87 o
  -4  16   4       52.56       55.75      3.79 o
  -3  16   4        5.38        4.55      3.43 o
  -2  16   4       40.40       40.72      3.42 o
  -1  16   4       33.64       37.48      3.11 o
   0  16   4        0.92        0.55      2.77 o
   1  16   4       33.61       30.75      2.92 o
   2  16   4       47.57       38.23      3.14 o
   3  16   4        6.69        0.66      2.58 o
   4  16   4       59.35       58.12      2.96 o
  -3  17   4        0.85       -3.02      3.02 o
  -2  17   4       94.40       98.14      4.94 o
  -1  17   4        2.19       -2.94      2.94 o
   0  17   4       51.01       49.13      3.82 o
   1  17   4        2.48       -1.13      2.83 o
   2  17   4       98.69      103.99      4.80 o
   3  17   4        1.27        0.11      2.74 o
  -1  18   4       11.72        4.83      3.11 o
   0  18   4        1.96       -3.04      3.04 o
   1  18   4        9.77        8.54      3.48 o
   1   0   5      334.33      317.99      4.63 o
   2   0   5     1011.51     1023.20     12.56 o
   3   0   5     1155.48     1187.63     17.06 o
   4   0   5     2006.93     2172.92     28.44 o
   5   0   5      225.45      234.24      2.83 o
   6   0   5      171.22      173.35      2.31 o
   7   0   5        8.17        7.29      0.52 o
   8   0   5       24.37       21.79      1.08 o
   9   0   5        0.16        3.28      2.54 o
  -9   1   5        5.22        9.34      2.17 o
  -8   1   5       27.11       22.83      1.15 o
  -7   1   5       42.53       37.94      1.08 o
  -6   1   5        5.58        6.35      0.49 o
  -5   1   5      159.24      162.24      2.00 o
  -4   1   5      381.41      411.64      5.07 o
  -3   1   5      101.58      106.19      1.81 o
  -1   1   5     1410.82     1348.10     14.17 o
   0   1   5     5848.07     5687.36     72.24 o
   1   1   5     1213.17     1156.57     15.01 o
   2   1   5     2146.12     2135.91     27.56 o
   5   1   5      166.36      169.52      2.41 o
   6   1   5       10.14       11.05      0.52 o
   7   1   5       40.26       33.05      0.80 o
   8   1   5       14.38       14.37      1.99 o
   9   1   5        7.69        6.26      2.56 o
  -9   2   5        8.97        5.52      1.89 o
  -8   2   5       29.85       29.33      1.60 o
  -7   2   5       47.33       47.72      1.21 o
  -6   2   5      559.81      587.87      9.66 o
  -5   2   5      285.54      283.82      3.90 o
  -4   2   5      965.04      995.72     14.39 o
  -3   2   5      429.81      409.26      6.38 o
  -2   2   5     2232.57     2250.69     40.87 o
  -1   2   5      479.18      471.43      5.45 o
   0   2   5      528.97      473.30      5.26 o
   1   2   5      549.97      529.54      6.21 o
   2   2   5     2304.74     2315.72     23.70 o
   3   2   5      487.36      459.00      4.77 o
   4   2   5      860.94      878.61      9.92 o
   5   2   5      328.50      336.08      4.24 o
   6   2   5      505.79      533.77      7.70 o
   7   2   5       47.84       49.78      1.04 o
   8   2   5       39.85       36.92      1.80 o
   9   2   5        7.92        5.07      2.54 o
  -9   3   5       12.88       13.85      1.99 o
  -8   3   5       65.85       63.82      2.21 o
  -7   3   5       51.70       47.02      1.33 o
  -6   3   5       76.99       71.28      1.56 o
  -4   3   5      855.03      916.05     16.32 o
  -2   3   5     1856.78     1808.02     43.24 o
  -1   3   5     1045.81     1073.59     11.95 o
   0   3   5      486.08      393.93      4.43 o
   1   3   5     1014.80     1022.26     12.55 o
   2   3   5     1906.32     1877.00     18.78 o
   3   3   5     1042.25     1085.92     11.06 o
   4   3   5      829.82      874.54      9.07 o
   5   3   5      128.92      126.69      1.67 o
   6   3   5       63.43       62.44      1.09 o
   7   3   5       56.64       56.17      1.32 o
   8   3   5       70.37       61.34      2.60 o
   9   3   5       12.47       13.13      2.71 o
  -9   4   5        4.24        3.89      1.89 o
  -8   4   5       55.68       61.33      2.03 o
  -7   4   5       51.76       49.98      1.70 o
  -6   4   5       94.58      100.10      2.12 o
  -5   4   5       13.41       14.86      1.25 o
  -4   4   5      588.83      598.37     11.12 o
  -3   4   5      959.15      961.03     16.45 o
  -2   4   5      750.06      763.18     15.16 o
  -1   4   5     3724.38     3784.53     44.91 o
   0   4   5     2724.22     2877.35     33.20 o
   1   4   5     3725.11     3662.09     56.96 o
   2   4   5      879.75      893.55      9.19 o
   3   4   5      922.90      903.04      9.51 o
   4   4   5      659.37      668.37      7.44 o
   5   4   5        8.64        8.92      0.55 o
   6   4   5      107.95      114.75      1.98 o
   7   4   5       43.14       42.63      1.14 o
   8   4   5       49.37       49.26      3.30 o
   9   4   5        4.75        4.39      2.73 o
  -9   5   5        6.53        9.20      2.49 o
  -8   5   5        1.79        2.01      1.13 o
  -7   5   5      128.22      124.77      4.54 o
  -6   5   5      178.99      184.59      3.89 o
  -5   5   5      854.80      905.97     19.00 o
  -3   5   5      951.03      948.78     20.92 o
  -2   5   5      325.44      321.30      6.81 o
  -1   5   5      241.35      255.22      3.40 o
   0   5   5     1706.51     1648.39     21.75 o
   2   5   5      365.05      352.32      3.65 o
   3   5   5      969.56      988.76     10.54 o
   4   5   5      181.33      171.62      2.06 o
   5   5   5      949.87      989.74     13.44 o
   6   5   5      173.19      170.06      2.89 o
   7   5   5      120.13      115.45      2.58 o
   8   5   5        2.98        6.08      1.18 o
   9   5   5        4.03        3.76      2.38 o
  -9   6   5       14.42       10.18      3.42 o
  -8   6   5        2.19        7.29      2.02 o
  -7   6   5       25.90       21.44      2.18 o
  -6   6   5        5.08        5.59      1.75 o
  -5   6   5      100.22      106.68      2.77 o
  -4   6   5       10.42       10.87      1.37 o
  -3   6   5      916.10      960.88     20.75 o
  -1   6   5     3492.85     3427.64     56.31 o
   0   6   5      101.61       90.79      1.50 o
   1   6   5     3544.54     3446.80     45.87 o
   2   6   5      124.19      114.16      1.48 o
   3   6   5      821.53      857.30      9.79 o
   4   6   5       21.08       19.36      0.73 o
   5   6   5       89.79       90.27      1.40 o
   6   6   5        7.65        6.42      0.70 o
   7   6   5       35.64       31.16      0.98 o
   8   6   5        3.76        2.87      2.25 o
   9   6   5       16.56       20.64      2.47 o
  -8   7   5        2.29       -1.63      1.98 o
  -7   7   5       81.35       98.13      4.12 o
  -6   7   5        0.47        2.55      2.17 o
  -5   7   5      514.67      528.42     12.99 o
  -4   7   5      174.91      181.14      7.22 o
  -3   7   5     1134.54     1183.92     27.23 o
  -1   7   5      143.94      140.34      2.30 o
   0   7   5       99.72      108.46      1.73 o
   1   7   5      132.70      134.24      2.04 o
   2   7   5       99.48       81.92      1.17 o
   3   7   5     1258.16     1300.31     14.78 o
   4   7   5      219.37      213.97      2.57 o
   5   7   5      503.56      504.57      7.91 o
   6   7   5        5.66        6.24      0.69 o
   7   7   5       87.00       89.90      2.63 o
   8   7   5        1.86        2.09      1.79 o
  -8   8   5        2.83       -0.66      2.18 o
  -7   8   5       21.19       21.66      2.15 o
  -6   8   5       66.01       55.69      2.89 o
  -5   8   5       13.00       16.06      1.89 o
  -4   8   5      168.92      171.89      4.00 o
  -3   8   5      379.69      391.34      8.97 o
  -2   8   5      490.91      483.13     10.80 o
  -1   8   5     1244.32     1237.43     21.97 o
   0   8   5      520.40      474.68      6.26 o
   1   8   5     1110.47     1104.38     14.24 o
   2   8   5      539.07      545.47      6.71 o
   3   8   5      451.05      462.89      5.38 o
   4   8   5      154.76      148.71      2.03 o
   5   8   5       22.64       20.18      0.83 o
   6   8   5       54.32       46.02      1.13 o
   7   8   5       17.97       16.96      1.03 o
   8   8   5        2.87        0.66      1.81 o
  -8   9   5        7.23        3.78      1.99 o
  -7   9   5       46.84       47.52      2.48 o
  -6   9   5       29.78       27.32      2.80 o
  -5   9   5      178.08      196.69      6.87 o
  -4   9   5      109.40      105.26      3.03 o
  -3   9   5      438.98      451.56      9.64 o
  -2   9   5      999.83     1022.42     24.08 o
  -1   9   5      490.01      485.47     10.41 o
   0   9   5     1187.53     1267.54     18.57 o
   1   9   5      414.74      411.86      5.64 o
   2   9   5     1042.86     1068.42     13.98 o
   3   9   5      372.00      376.85      5.03 o
   4   9   5       95.96       90.98      1.50 o
   5   9   5      160.97      173.17      2.80 o
   6   9   5       28.79       28.93      0.89 o
   7   9   5       47.48       53.63      1.76 o
   8   9   5        6.61        6.28      2.13 o
  -8  10   5       19.18       11.05      3.71 o
  -7  10   5        5.33        2.43      2.36 o
  -6  10   5       94.57       85.41      3.84 o
  -5  10   5       62.43       58.55      2.90 o
  -4  10   5      363.82      355.90     17.28 o
  -3  10   5      261.70      255.36      6.06 o
  -2  10   5      249.64      239.65     11.88 o
  -1  10   5      350.59      343.27      6.86 o
   0  10   5       54.75       54.46      1.29 o
   1  10   5      398.88      389.92      5.85 o
   2  10   5      197.39      192.29      2.69 o
   3  10   5      264.26      261.16      3.74 o
   4  10   5      346.78      346.98      5.34 o
   5  10   5       64.97       59.97      1.29 o
   6  10   5      105.14       97.33      2.01 o
   7  10   5        9.47        8.32      1.23 o
   8  10   5       16.45       11.67      2.02 o
  -7  11   5        2.98        1.51      2.47 o
  -6  11   5        1.58       -1.30      2.41 o
  -5  11   5       12.42       22.96      5.09 o
  -4  11   5       86.11       88.08      5.64 o
  -3  11   5       55.69       53.30      2.09 o
  -2  11   5      539.73      562.77     14.28 o
  -1  11   5      286.28      265.61      4.67 o
   0  11   5     1364.97     1422.67     24.59 o
   1  11   5      316.72      304.74      4.84 o
   2  11   5      521.08      545.42      7.57 o
   3  11   5       60.51       56.59      1.18 o
   4  11   5       79.70       79.62      1.57 o
   5  11   5       13.81       17.49      0.89 o
   6  11   5        1.42        1.79      1.36 o
   7  11   5        3.02        4.03      1.37 o
  -7  12   5        8.34       10.44      2.83 o
  -6  12   5       93.00       95.59      4.88 o
  -5  12   5       29.02       27.22      3.85 o
  -4  12   5      191.16      190.65     11.23 o
  -3  12   5        6.75       -3.62      5.00 o
  -2  12   5      133.90      125.10      4.65 o
  -1  12   5       50.14       43.73      1.22 o
   0  12   5        0.83       -0.09      1.13 o
   1  12   5       47.03       41.02      1.30 o
   2  12   5      164.03      150.39      2.61 o
   3  12   5        8.24        8.41      0.88 o
   4  12   5      204.95      200.24      3.66 o
   5  12   5       33.46       34.44      1.41 o
   6  12   5       96.06       97.78      2.92 o
   7  12   5        5.82        3.92      1.85 o
  -6  13   5        9.57       12.77      3.07 o
  -5  13   5       32.19       24.45      5.53 o
  -4  13   5       19.35       22.88      5.43 o
  -3  13   5       56.93       56.58      5.63 o
  -2  13   5      296.05      336.96     13.75 o
  -1  13   5       11.21        8.59      0.68 o
   0  13   5      427.54      464.40     10.97 o
   1  13   5       12.78       11.58      1.48 o
   2  13   5      286.41      291.55      7.26 o
   3  13   5       67.33       63.24      1.76 o
   4  13   5       22.55       21.87      1.64 o
   5  13   5       35.13       26.41      1.61 o
   6  13   5        9.20        9.00      1.44 o
  -6  14   5       14.24       19.07      2.66 o
  -5  14   5        6.51       15.36      4.09 o
  -4  14   5       47.19       54.51      4.64 o
  -3  14   5       64.14       54.93      4.38 o
  -2  14   5       71.99       75.46      3.77 o
  -1  14   5       80.86       78.14      3.02 o
   0  14   5       10.23        3.81      1.57 o
   1  14   5       72.11       73.07      2.21 o
   2  14   5       59.96       54.39      1.97 o
   3  14   5       68.00       60.19      2.15 o
   4  14   5       48.61       50.30      2.10 o
   5  14   5        4.38        2.01      1.43 o
   6  14   5       12.17       12.64      1.38 o
  -5  15   5       31.52       32.62      4.48 o
  -4  15   5       22.73       23.63      4.27 o
  -3  15   5       49.62       48.42      3.28 o
  -2  15   5       32.84       43.11      3.52 o
  -1  15   5       31.03       32.04      3.34 o
   0  15   5       41.76       41.85      2.63 o
   1  15   5       30.29       28.64      1.53 o
   2  15   5       33.78       43.29      2.79 o
   3  15   5       44.59       40.43      2.88 o
   4  15   5       25.83       27.65      1.94 o
   5  15   5       31.31       31.83      1.88 o
  -4  16   5        2.44        7.39      3.04 o
  -3  16   5       33.56       43.04      4.48 o
  -2  16   5       11.50       13.88      2.99 o
  -1  16   5      109.31      120.13      5.87 o
   0  16   5       39.71       37.77      3.06 o
   1  16   5      136.10      135.30      6.45 o
   2  16   5       13.34        7.98      2.61 o
   3  16   5       34.82       39.95      3.91 o
   4  16   5        1.33        2.86      1.90 o
  -3  17   5       34.23       33.79      3.33 o
  -2  17   5        3.59        6.85      3.09 o
  -1  17   5        3.82        3.31      2.97 o
   0  17   5        1.34       -1.63      4.09 o
   1  17   5        5.23        3.32      2.83 o
   2  17   5        3.47        0.06      3.15 o
   3  17   5       29.61       30.70      3.07 o
   0   0   6     1299.19     1262.48     20.02 o
   1   0   6     6181.83     6183.38     80.81 o
   2   0   6     1618.60     1617.59     21.16 o
   3   0   6      762.51      740.47     10.37 o
   4   0   6       45.09       46.34      1.19 o
   5   0   6      187.83      190.00      2.93 o
   6   0   6       25.48       24.50      0.87 o
   7   0   6        7.76        8.67      1.30 o
   8   0   6       41.98       42.63      2.47 o
   9   0   6       11.27       13.50      2.24 o
  -9   1   6       11.32       14.30      2.10 o
  -8   1   6       34.16       35.20      2.14 o
  -7   1   6      145.40      143.74      4.65 o
  -6   1   6      240.36      257.95      4.60 o
  -5   1   6     1326.73     1363.90     18.58 o
  -4   1   6      578.21      626.45      7.66 o
  -3   1   6     1677.63     1717.13     26.41 o
  -2   1   6     1366.46     1392.86     19.58 o
  -1   1   6      789.02      819.57      8.54 o
   0   1   6      710.71      668.31      8.19 o
   1   1   6      862.87      894.79     10.88 o
   2   1   6     1157.65     1166.29     13.09 o
   3   1   6     1808.34     1845.90     22.98 o
   4   1   6      523.31      561.77      8.79 o
   5   1   6     1590.21     1621.44     29.69 o
   6   1   6      227.21      238.54      4.43 o
   7   1   6      126.54      123.02      2.46 o
   8   1   6       30.80       29.99      2.17 o
   9   1   6       11.22       12.44      2.70 o
  -9   2   6        9.06        8.51      2.24 o
  -8   2   6       27.47       30.44      2.34 o
  -7   2   6       30.26       37.09      2.36 o
  -6   2   6      193.82      188.42      3.81 o
  -5   2   6      333.14      330.98      5.56 o
  -4   2   6      378.70      368.85      6.05 o
  -3   2   6     1260.75     1248.36     18.15 o
  -2   2   6     1539.29     1493.04     21.75 o
  -1   2   6     1604.05     1580.36     19.07 o
   0   2   6     3904.93     3772.70     42.10 o
   1   2   6     1990.15     1958.78     22.99 o
   2   2   6     1475.40     1408.70     14.43 o
   3   2   6     1311.40     1272.68     14.00 o
   4   2   6      367.32      342.94      4.46 o
   5   2   6      309.30      308.54      4.06 o
   6   2   6      190.99      188.93      2.92 o
   7   2   6       31.11       30.34      0.81 o
   8   2   6       19.03       11.99      2.21 o
   9   2   6       10.19       11.39      2.74 o
  -9   3   6        5.39        4.05      2.01 o
  -8   3   6       11.69       12.08      1.93 o
  -7   3   6       39.84       48.03      2.56 o
  -6   3   6       98.07       98.72      2.39 o
  -4   3   6      481.19      475.23      8.89 o
  -3   3   6      490.24      462.76      8.38 o
  -2   3   6     1322.62     1233.29     21.68 o
  -1   3   6      941.87      923.19     10.20 o
   0   3   6     1698.60     1615.99     18.92 o
   2   3   6     1245.97     1171.22     12.48 o
   3   3   6      468.16      441.69      4.48 o
   4   3   6      454.89      442.89      4.68 o
   5   3   6       97.63      101.04      1.30 o
   6   3   6      117.80      123.03      1.74 o
   7   3   6       63.91       65.46      1.64 o
   8   3   6       15.67       10.15      2.59 o
   9   3   6        4.81        6.19      3.24 o
  -9   4   6        1.66       -1.30      2.64 o
  -8   4   6       21.53       18.79      2.48 o
  -7   4   6       29.50       27.12      2.26 o
  -6   4   6      109.89      102.25      2.80 o
  -5   4   6      148.87      147.36      3.37 o
  -4   4   6      373.01      361.09      7.56 o
  -3   4   6      816.97      830.66     16.07 o
  -2   4   6      684.94      693.74     16.64 o
  -1   4   6     1516.11     1563.43     17.42 o
   0   4   6      350.96      305.66      3.56 o
   1   4   6     1392.87     1381.27     19.14 o
   2   4   6      713.11      699.99      6.89 o
   3   4   6      793.53      803.51      8.17 o
   4   4   6      387.85      376.82      4.13 o
   5   4   6      139.70      138.83      1.74 o
   6   4   6       93.13       84.83      1.36 o
   7   4   6       23.52       20.14      0.66 o
   8   4   6       24.61       23.86      2.62 o
   9   4   6        0.34        4.13      2.48 o
  -9   5   6        3.86        5.85      2.61 o
  -8   5   6        9.88        9.57      2.63 o
  -7   5   6       54.26       64.11      3.48 o
  -6   5   6        1.37        4.35      1.58 o
  -5   5   6       42.40       45.26      2.05 o
  -3   5   6      212.51      195.80      4.27 o
  -2   5   6     1401.01     1373.45     24.59 o
  -1   5   6     1736.47     1655.28     19.09 o
   0   5   6     3771.27     3921.24     43.70 o
   1   5   6     1820.25     1688.12     25.85 o
   2   5   6     1513.81     1496.95     15.20 o
   3   5   6      198.19      191.38      2.05 o
   4   5   6      289.95      302.21      3.38 o
   5   5   6       39.48       40.49      0.76 o
   6   5   6        0.42        1.00      0.55 o
   7   5   6       53.48       50.70      1.25 o
   8   5   6        9.38       10.84      2.13 o
   9   5   6        5.00        1.73      2.22 o
  -8   6   6       20.74       25.19      2.64 o
  -7   6   6       71.50       70.18      3.48 o
  -6   6   6      240.43      234.40      8.49 o
  -5   6   6      434.96      460.08     10.32 o
  -4   6   6      980.40      998.83     20.56 o
  -3   6   6      800.31      819.72     17.28 o
  -2   6   6      344.77      352.24      5.56 o
  -1   6   6      108.54       97.69      1.37 o
   0   6   6        0.59        0.34      0.83 o
   1   6   6      126.44      115.16      2.78 o
   2   6   6      364.58      354.44      4.53 o
   3   6   6      849.12      860.71      9.81 o
   4   6   6      929.57      975.97     11.90 o
   5   6   6      434.19      444.14      6.24 o
   6   6   6      242.27      237.81      4.71 o
   7   6   6       72.52       70.64      2.02 o
   8   6   6       23.89       24.22      2.45 o
  -8   7   6       12.36       11.70      2.24 o
  -7   7   6       18.83       14.72      2.20 o
  -6   7   6        1.35        1.73      2.28 o
  -5   7   6       59.73       53.31      1.82 o
  -4   7   6      316.13      306.24      5.99 o
  -3   7   6      896.52      903.72     18.99 o
  -2   7   6      803.05      848.39     14.07 o
  -1   7   6     1158.31     1189.16     17.35 o
   0   7   6     1638.41     1740.88     23.42 o
   1   7   6     1172.72     1201.68     17.12 o
   2   7   6      819.71      872.59     10.16 o
   3   7   6      886.99      893.58     10.55 o
   4   7   6      324.76      303.20      4.03 o
   5   7   6       64.44       59.91      1.22 o
   6   7   6        4.74        4.11      0.71 o
   7   7   6       16.28       12.84      1.13 o
   8   7   6       10.55        9.65      2.12 o
  -8   8   6       20.91       21.02      2.28 o
  -7   8   6       55.80       53.77      3.05 o
  -6   8   6       67.74       69.33      3.77 o
  -5   8   6      141.65      139.24      5.23 o
  -4   8   6      192.66      193.41      5.14 o
  -2   8   6      501.62      508.86      8.99 o
  -1   8   6      720.67      754.70     10.96 o
   0   8   6     1621.01     1650.02     23.92 o
   1   8   6      695.16      749.07     10.67 o
   2   8   6      462.68      467.06      5.81 o
   3   8   6      351.68      345.33      4.47 o
   4   8   6      203.53      206.64      2.66 o
   5   8   6      144.01      148.66      2.70 o
   6   8   6       75.70       81.27      1.58 o
   7   8   6       49.94       49.33      1.82 o
   8   8   6       18.77       22.18      2.17 o
  -8   9   6        7.76        7.20      2.18 o
  -7   9   6       36.49       29.89      3.79 o
  -6   9   6      132.10      137.68      5.53 o
  -5   9   6       96.38       83.72      4.06 o
  -4   9   6      285.24      289.89      8.19 o
  -3   9   6      131.05      136.64      3.78 o
  -2   9   6      375.35      396.03      8.10 o
  -1   9   6      558.59      550.33      9.57 o
   0   9   6       74.72       79.55      1.57 o
   1   9   6      560.53      563.69      7.92 o
   2   9   6      380.41      393.85      5.33 o
   3   9   6      157.33      162.07      2.12 o
   4   9   6      268.37      273.69      3.98 o
   5   9   6       97.11       91.06      1.76 o
   6   9   6      125.39      110.25      2.33 o
   7   9   6       38.61       36.03      1.33 o
   8   9   6       10.25       10.44      2.57 o
  -7  10   6       10.99        5.92      2.54 o
  -6  10   6       21.95       21.92      2.90 o
  -5  10   6        6.31        7.22      2.80 o
  -4  10   6       28.65       30.65      3.63 o
  -3  10   6      137.93      145.64      4.02 o
  -2  10   6      368.19      368.38      9.41 o
  -1  10   6      460.85      492.93      9.66 o
   0  10   6      114.33      109.78      2.13 o
   1  10   6      427.85      469.57      7.22 o
   2  10   6      372.06      373.03      5.72 o
   3  10   6      168.05      171.51      2.42 o
   4  10   6       35.66       36.53      1.17 o
   5  10   6        4.56        4.07      0.99 o
   6  10   6       16.07       16.02      0.93 o
   7  10   6       15.83       10.93      1.59 o
  -7  11   6        7.68        9.45      2.64 o
  -6  11   6       47.68       49.00      3.17 o
  -5  11   6       79.19       79.53      3.95 o
  -4  11   6      146.01      144.85      7.78 o
  -3  11   6      105.49      106.96      2.68 o
  -2  11   6      175.47      176.39      5.03 o
  -1  11   6        1.89        1.71      0.92 o
   0  11   6       54.24       49.40      1.30 o
   1  11   6        8.06        6.45      1.03 o
   2  11   6      162.81      158.67      2.68 o
   3  11   6      112.97      115.25      2.08 o
   4  11   6      142.22      131.70      2.65 o
   5  11   6       80.05       77.73      1.71 o
   6  11   6       50.06       46.39      1.82 o
   7  11   6        6.53        2.93      1.42 o
  -6  12   6        1.04        1.47      2.62 o
  -5  12   6        2.85       -3.76      3.76 o
  -4  12   6       38.67       34.39      3.95 o
  -3  12   6      101.61      102.60      6.08 o
  -2  12   6      140.60      141.31      5.05 o
  -1  12   6      324.19      359.93      7.72 o
   0  12   6      512.73      493.73     10.08 o
   1  12   6      340.02      360.35      7.02 o
   2  12   6      152.27      144.75      2.78 o
   3  12   6       78.93       77.81      1.71 o
   4  12   6       37.56       36.03      1.27 o
   5  12   6        4.31        5.63      1.31 o
   6  12   6        0.54       -0.77      1.47 o
  -6  13   6       14.00       17.19      3.10 o
  -5  13   6       44.25       52.35      6.01 o
  -4  13   6       68.22       76.82      6.07 o
  -3  13   6       73.81       69.72      4.94 o
  -2  13   6       85.08       86.52      3.52 o
  -1  13   6      137.42      143.83      3.10 o
   0  13   6       31.05       37.82      1.65 o
   1  13   6      135.63      132.86      3.30 o
   2  13   6       94.34       97.24      2.64 o
   3  13   6       61.76       59.90      1.64 o
   4  13   6       69.52       62.36      2.19 o
   5  13   6       42.11       40.42      1.70 o
   6  13   6       13.34       12.31      1.52 o
  -5  14   6       38.13       33.52      4.44 o
  -4  14   6       21.60       24.27      4.14 o
  -3  14   6       68.50       88.31      6.34 o
  -2  14   6      104.88       96.06      5.34 o
  -1  14   6       78.25       83.62      3.21 o
   0  14   6       45.40       34.88      1.69 o
   1  14   6       79.34       75.87      2.66 o
   2  14   6      104.37      104.29      2.73 o
   3  14   6       79.13       83.70      3.55 o
   4  14   6       22.73       17.65      1.51 o
   5  14   6       38.50       30.39      1.58 o
  -5  15   6        3.59        2.32      4.13 o
  -4  15   6        9.70        5.83      4.15 o
  -3  15   6       40.87       31.11      5.92 o
  -2  15   6       59.94       69.55      3.77 o
  -1  15   6      100.94      100.17      4.99 o
   0  15   6       40.98       40.66      2.94 o
   1  15   6       99.27       85.33      3.24 o
   2  15   6       47.89       53.70      3.52 o
   3  15   6       44.77       39.09      2.42 o
   4  15   6        6.28        2.27      1.88 o
   5  15   6        4.05        3.09      1.77 o
  -4  16   6       15.06       22.88      4.42 o
  -3  16   6       23.16       22.22      3.57 o
  -2  16   6        9.98        3.58      2.94 o
  -1  16   6        6.42        5.65      2.88 o
   0  16   6        0.66       -3.20      3.20 o
   1  16   6        3.73        2.01      2.67 o
   2  16   6       17.65       15.69      3.07 o
   3  16   6       21.30       17.53      2.63 o
   4  16   6       13.43       18.55      2.11 o
  -2  17   6       15.47       14.33      3.64 o
  -1  17   6       24.69       24.31      3.60 o
   0  17   6       53.61       56.09      3.53 o
   1  17   6       23.78       20.98      4.10 o
   2  17   6       10.13        8.25      3.21 o
   1   0   7     1660.75     1658.40     19.90 o
   2   0   7      284.44      288.50      3.46 o
   3   0   7     1632.75     1684.34     21.90 o
   4   0   7        3.99        7.47      1.44 o
   5   0   7      439.40      465.10      7.19 o
   6   0   7      193.83      191.99      3.46 o
   7   0   7      147.91      145.18      3.78 o
   8   0   7        1.36       -2.94      2.94 o
   9   0   7       10.25       12.64      2.23 o
  -9   1   7       11.58       12.90      2.19 o
  -8   1   7        5.13        7.70      2.05 o
  -7   1   7       50.66       54.59      3.07 o
  -6   1   7       28.76       28.59      1.28 o
  -5   1   7       46.73       42.88      1.33 o
  -4   1   7       82.46       79.15      1.31 o
  -3   1   7     1057.30     1031.53     14.06 o
  -2   1   7     1000.57     1015.94     11.59 o
  -1   1   7     4606.90     4596.44     55.04 o
   0   1   7      347.60      334.10      3.90 o
   1   1   7     4605.32     4589.76     56.97 o
   2   1   7      873.50      881.72     10.51 o
   3   1   7     1127.68     1103.73     14.87 o
   4   1   7       71.42       72.70      1.65 o
   5   1   7       34.16       31.32      1.14 o
   6   1   7       15.80       18.51      1.59 o
   7   1   7       69.30       67.88      1.75 o
   8   1   7        4.83        5.06      2.10 o
   9   1   7       13.47        8.22      3.34 o
  -9   2   7        3.88        7.07      2.80 o
  -8   2   7       23.33       18.95      2.29 o
  -7   2   7      101.10       96.88      3.18 o
  -6   2   7        4.44        3.03      1.29 o
  -5   2   7      757.19      815.12     14.57 o
  -4   2   7      392.59      418.02      7.01 o
  -3   2   7      718.96      702.52     11.08 o
  -2   2   7      752.76      732.48      9.31 o
  -1   2   7      256.57      252.96      2.94 o
   0   2   7     1293.09     1319.84     15.98 o
   2   2   7      817.43      796.40      8.67 o
   3   2   7      853.94      848.51     11.11 o
   4   2   7      365.32      383.39      5.08 o
   5   2   7      760.44      807.48     12.13 o
   6   2   7        5.34        4.51      0.71 o
   7   2   7       89.44       92.02      2.30 o
   8   2   7       29.16       32.88      2.75 o
   9   2   7        3.30        7.00      2.56 o
  -9   3   7       10.37       16.84      2.46 o
  -8   3   7       10.48        8.41      2.36 o
  -7   3   7       24.78       23.95      2.35 o
  -6   3   7      227.63      221.00      5.91 o
  -5   3   7      325.40      317.54      7.75 o
  -4   3   7     1150.12     1230.11     22.86 o
  -3   3   7      647.38      651.03     11.60 o
  -2   3   7      704.77      717.69      9.71 o
  -1   3   7     1985.66     1960.65     21.25 o
   0   3   7     2083.78     2156.75     25.39 o
   1   3   7     2046.98     2005.26     26.15 o
   2   3   7      758.05      785.15      8.86 o
   3   3   7      678.13      673.57      6.99 o
   4   3   7     1171.05     1198.35     14.83 o
   5   3   7      313.99      310.29      4.40 o
   6   3   7      266.71      259.78      5.07 o
   7   3   7       22.06       20.31      1.29 o
   8   3   7       10.26       11.20      2.44 o
   9   3   7       10.67       11.67      2.33 o
  -9   4   7        4.70        4.71      3.31 o
  -8   4   7       33.66       31.31      2.84 o
  -7   4   7       34.48       38.57      2.47 o
  -6   4   7       47.78       52.29      2.27 o
  -5   4   7      210.89      196.95      9.73 o
  -4   4   7      164.31      161.77      3.53 o
  -3   4   7      585.49      593.72     10.40 o
  -2   4   7     1288.93     1341.64     23.25 o
  -1   4   7      442.81      440.98      4.87 o
   0   4   7     2913.38     3042.49     38.71 o
   1   4   7      469.42      455.53      6.14 o
   2   4   7     1262.64     1277.23     14.34 o
   3   4   7      554.58      541.75      5.61 o
   4   4   7      173.92      166.18      2.03 o
   5   4   7      179.04      170.94      2.17 o
   6   4   7       53.71       55.55      1.17 o
   7   4   7       37.27       38.57      1.43 o
   8   4   7       27.58       31.00      2.62 o
   9   4   7        5.63        7.12      2.29 o
  -8   5   7       30.64       22.31      2.44 o
  -7   5   7       28.16       23.82      2.66 o
  -6   5   7      313.53      311.09     11.09 o
  -5   5   7       45.31       45.89      1.75 o
  -4   5   7      676.22      713.31     15.36 o
  -3   5   7      198.45      196.63      5.45 o
  -2   5   7      853.80      861.83     13.65 o
  -1   5   7       37.17       23.42      0.67 o
   0   5   7      222.99      271.79      3.36 o
   1   5   7       36.12       24.19      0.95 o
   2   5   7      787.19      782.87      8.84 o
   3   5   7      184.20      181.59      1.99 o
   4   5   7      690.09      697.43      8.08 o
   5   5   7       48.65       50.38      0.85 o
   6   5   7      320.90      332.02      5.39 o
   7   5   7       27.63       24.91      1.24 o
   8   5   7       32.39       38.11      2.74 o
  -8   6   7       14.10       18.59      2.83 o
  -7   6   7        7.57       12.73      2.70 o
  -6   6   7       40.18       37.37      2.77 o
  -5   6   7       32.02       24.41      1.78 o
  -4   6   7      255.18      253.03      5.88 o
  -3   6   7       65.18       68.12      2.06 o
  -2   6   7     1876.79     1908.34     29.05 o
  -1   6   7       40.15       41.20      0.83 o
   0   6   7     1945.23     1980.92     25.89 o
   1   6   7       58.28       53.32      3.30 o
   2   6   7     1963.61     1968.98     24.12 o
   3   6   7       73.81       76.77      1.05 o
   4   6   7      250.26      249.94      2.92 o
   5   6   7       20.64       17.92      0.62 o
   6   6   7       34.57       30.90      0.82 o
   7   6   7        8.70        8.06      1.21 o
   8   6   7       12.96       14.16      2.43 o
  -8   7   7       19.20       26.93      3.35 o
  -7   7   7       20.26       19.24      2.63 o
  -6   7   7      144.49      148.65      6.20 o
  -5   7   7        8.99        9.31      2.34 o
  -4   7   7      460.29      462.27      9.16 o
  -2   7   7      478.88      485.01      7.35 o
  -1   7   7      404.84      420.26      5.51 o
   0   7   7        0.29        0.85      0.90 o
   1   7   7      344.14      361.54      5.28 o
   2   7   7      436.72      436.05      6.38 o
   3   7   7      218.77      224.11      2.91 o
   4   7   7      432.17      428.51      5.94 o
   5   7   7       11.34       10.77      0.70 o
   6   7   7      138.28      137.15      2.49 o
   7   7   7       15.41       13.95      1.41 o
   8   7   7       18.44       17.53      2.44 o
  -8   8   7        2.87       -2.77      2.77 o
  -7   8   7       10.74        8.30      2.29 o
  -6   8   7        6.55        3.81      2.47 o
  -5   8   7      136.19      126.86      7.49 o
  -4   8   7       35.62       34.71      1.90 o
  -3   8   7      363.66      351.03      7.11 o
  -2   8   7      690.60      664.10     19.36 o
  -1   8   7      560.45      581.77      8.27 o
   0   8   7     2150.71     2163.35     33.57 o
   1   8   7      587.76      617.18      8.98 o
   2   8   7      557.97      547.00      7.80 o
   3   8   7      350.17      340.13      4.61 o
   4   8   7       37.99       34.71      0.93 o
   5   8   7      149.49      142.97      2.54 o
   6   8   7        6.13        7.29      0.67 o
   7   8   7       14.29       13.13      1.54 o
   8   8   7        4.14        7.54      2.43 o
  -8   9   7        5.62        4.05      2.32 o
  -7   9   7        6.52        2.69      3.03 o
  -6   9   7       28.47       26.45      2.66 o
  -5   9   7       46.97       47.53      3.06 o
  -4   9   7      109.21      112.88      5.50 o
  -3   9   7      105.66       97.63      3.93 o
  -1   9   7      858.50      879.36     14.59 o
   0   9   7       73.35       72.54      1.50 o
   1   9   7     1009.63     1048.10     19.26 o
   2   9   7       71.26       62.30      1.17 o
   3   9   7       84.22       77.83      1.30 o
   4   9   7      131.13      133.29      2.35 o
   5   9   7       44.18       43.29      1.15 o
   6   9   7       26.83       28.00      1.12 o
   7   9   7        7.95        4.77      2.34 o
   8   9   7        7.17        8.09      2.41 o
  -7  10   7       36.18       37.09      2.98 o
  -6  10   7       16.38       17.53      2.63 o
  -5  10   7      198.14      188.12      7.48 o
  -4  10   7       44.58       41.61      3.87 o
  -3  10   7      360.11      344.81     10.14 o
  -2  10   7      137.91      137.72      2.82 o
  -1  10   7      138.93      126.16      2.91 o
   0  10   7       16.19       11.39      0.90 o
   1  10   7      136.91      124.61      2.17 o
   2  10   7      158.77      156.70      2.66 o
   3  10   7      362.80      343.45      5.66 o
   4  10   7       38.66       39.49      1.04 o
   5  10   7      207.13      199.85      3.92 o
   6  10   7       18.84       14.54      1.06 o
   7  10   7       29.57       30.04      2.43 o
  -7  11   7        5.85        2.01      3.08 o
  -6  11   7        1.89        8.30      3.06 o
  -5  11   7       10.12        8.73      2.97 o
  -4  11   7       20.30       27.41      3.82 o
  -3  11   7      288.91      282.49     14.76 o
  -2  11   7      184.52      187.50      4.68 o
  -1  11   7      503.76      526.79     10.41 o
   0  11   7       43.87       44.89      1.36 o
   1  11   7      446.38      458.28      7.73 o
   2  11   7      189.94      193.51      3.47 o
   3  11   7      299.24      296.53      5.57 o
   4  11   7       18.96       19.56      1.02 o
   5  11   7       10.51        8.81      0.90 o
   6  11   7        1.90        0.13      1.27 o
   7  11   7        6.73        8.30      2.10 o
  -6  12   7       12.32       11.55      3.20 o
  -5  12   7       88.65       97.41      4.92 o
  -4  12   7       18.84       17.34      3.85 o
  -3  12   7      123.81      122.81      6.66 o
  -2  12   7       53.69       52.29      2.14 o
  -1  12   7       60.22       59.76      1.71 o
   0  12   7       40.34       38.68      1.21 o
   1  12   7       60.07       58.06      1.62 o
   2  12   7       54.82       52.09      1.33 o
   3  12   7      113.17      110.53      2.23 o
   4  12   7       19.28       19.36      1.01 o
   5  12   7       71.23       74.57      2.55 o
   6  12   7       10.87        9.17      1.26 o
  -6  13   7       10.19        9.17      3.19 o
  -5  13   7        3.69        4.07      5.59 o
  -4  13   7       24.04       24.77      4.04 o
  -3  13   7       72.40       78.78      5.17 o
  -2  13   7       31.90       34.60      1.90 o
  -1  13   7      222.12      216.29      6.66 o
   0  13   7       26.50       27.65      1.55 o
   1  13   7      224.49      217.79      5.32 o
   2  13   7       23.91       25.79      1.22 o
   3  13   7       56.47       56.52      1.94 o
   4  13   7       29.04       22.57      1.36 o
   5  13   7        3.21        4.49      1.49 o
   6  13   7        9.38        4.93      1.70 o
  -5  14   7       21.01       29.93      4.40 o
  -4  14   7       20.56       16.77      5.75 o
  -3  14   7       24.52       24.27      4.14 o
  -2  14   7       51.69       45.45      2.37 o
  -1  14   7        6.57        5.12      1.96 o
   0  14   7      127.52      116.74      3.40 o
   1  14   7        3.52        5.81      1.22 o
   2  14   7       56.38       59.40      2.70 o
   3  14   7       33.62       35.15      2.35 o
   4  14   7       19.75       22.48      2.19 o
   5  14   7       26.25       30.70      1.94 o
  -4  15   7       46.92       49.26      4.86 o
  -3  15   7        7.45       -2.96      4.09 o
  -2  15   7       33.70       35.04      3.11 o
  -1  15   7       46.00       48.29      3.27 o
   0  15   7       65.25       77.96      4.40 o
   1  15   7       36.98       38.91      3.17 o
   2  15   7       44.64       48.10      2.95 o
   3  15   7       10.03       12.25      1.91 o
   4  15   7       43.41       37.82      2.04 o
  -3  16   7        2.40        2.78      3.05 o
  -2  16   7       54.12       60.25      4.80 o
  -1  16   7       11.37        9.37      3.34 o
   0  16   7       87.37       90.77      4.84 o
   1  16   7       13.04       14.12      3.78 o
   2  16   7       48.85       45.07      3.04 o
   3  16   7        2.37        4.65      2.01 o
  -1  17   7       11.14       15.40      3.55 o
   0  17   7        8.65       14.93      2.96 o
   1  17   7        9.88       13.78      2.91 o
   0   0   8     5152.57     5056.61     76.40 o
   1   0   8        0.01       -0.53      0.53 o
   2   0   8     2083.23     2059.09     24.74 o
   3   0   8        0.19       -1.00      1.00 o
   4   0   8     1023.87     1053.18     16.90 o
   5   0   8       47.87       49.72      1.37 o
   6   0   8        3.74        3.67      0.69 o
   7   0   8       23.02       24.95      2.12 o
   8   0   8       79.50       73.15      3.56 o
   9   0   8        0.68       -3.02      3.02 o
  -9   1   8        5.92        2.31      2.57 o
  -8   1   8       33.23       34.49      2.82 o
  -7   1   8        5.99        6.90      2.40 o
  -6   1   8      470.80      460.71     11.92 o
  -5   1   8       60.19       57.85      1.34 o
  -4   1   8     1653.01     1745.89     27.32 o
  -3   1   8       87.70       89.25      1.48 o
  -2   1   8      934.54      920.71     11.58 o
  -1   1   8       74.52       60.16      0.86 o
   0   1   8       99.48      104.86      1.32 o
   2   1   8      766.89      751.71      8.15 o
   3   1   8       91.87       89.25      1.48 o
   4   1   8     1495.94     1565.38     26.21 o
   5   1   8       61.05       57.78      1.61 o
   6   1   8      420.45      422.72      7.99 o
   7   1   8        6.60        5.43      0.75 o
   8   1   8       39.12       45.19      2.48 o
   9   1   8        6.31        7.19      2.50 o
  -9   2   8        1.15       -2.84      2.84 o
  -8   2   8        3.50       -0.26      2.48 o
  -7   2   8       82.00       80.11      3.56 o
  -6   2   8        2.55        4.79      1.82 o
  -5   2   8      192.35      192.39      3.98 o
  -3   2   8      315.77      302.14      4.83 o
  -2   2   8     2059.98     2054.63     26.40 o
  -1   2   8      244.22      242.28      2.88 o
   0   2   8     3109.65     3029.58     39.74 o
   1   2   8      259.60      257.56      3.27 o
   2   2   8     2086.84     2061.93     23.04 o
   3   2   8      347.00      334.16      4.06 o
   4   2   8       81.23       82.88      1.85 o
   5   2   8      148.99      154.27      3.21 o
   6   2   8        1.76        3.26      0.62 o
   7   2   8       93.53       86.53      2.32 o
   8   2   8        2.24        4.51      2.06 o
   9   2   8        1.71       -1.22      2.30 o
  -9   3   8        8.51        8.79      2.52 o
  -8   3   8       29.53       28.73      3.56 o
  -7   3   8       31.04       31.47      2.64 o
  -6   3   8      120.07      126.22      4.77 o
  -5   3   8       37.44       38.68      1.84 o
  -4   3   8      349.45      340.57      6.83 o
  -3   3   8      798.21      805.59     11.86 o
  -2   3   8     1025.02     1085.47     12.89 o
  -1   3   8     3463.76     3545.17     40.21 o
   0   3   8      138.82      150.50      1.81 o
   1   3   8     3346.13     3385.23     46.99 o
   2   3   8     1077.71     1143.33     13.23 o
   3   3   8      814.57      823.29      9.06 o
   4   3   8      373.28      375.00      5.56 o
   5   3   8       41.12       42.15      1.38 o
   6   3   8      120.59      120.37      2.74 o
   7   3   8       29.31       26.50      1.52 o
   8   3   8       23.76       21.02      1.99 o
   9   3   8        5.43        3.03      2.56 o
  -8   4   8        1.88        2.52      2.45 o
  -7   4   8      146.34      153.29      5.95 o
  -6   4   8        4.96        1.20      2.32 o
  -5   4   8      735.20      747.73     17.75 o
  -4   4   8      105.27       99.57      2.49 o
  -3   4   8      943.97      983.11     15.45 o
  -2   4   8      296.80      302.74      3.87 o
  -1   4   8      131.84      120.68      1.42 o
   0   4   8      727.19      717.87      8.96 o
   1   4   8      138.29      133.30      1.81 o
   2   4   8      304.89      311.21      3.59 o
   3   4   8      902.83      935.04     10.23 o
   4   4   8       89.43       86.12      1.20 o
   5   4   8      787.14      801.65     11.03 o
   6   4   8        4.63        3.50      1.24 o
   7   4   8      138.82      134.67      3.75 o
   8   4   8        3.39        5.81      2.45 o
  -8   5   8        1.71        2.79      3.24 o
  -7   5   8        4.57       -1.39      2.82 o
  -6   5   8        4.87        3.96      2.31 o
  -5   5   8       30.77       29.99      2.23 o
  -4   5   8        3.21        0.71      1.33 o
  -3   5   8      799.07      800.71     13.40 o
  -2   5   8       27.23       25.01      0.83 o
  -1   5   8     2928.84     2994.67     34.64 o
   0   5   8       30.56       31.06      0.67 o
   1   5   8     2953.12     2963.78     40.12 o
   2   5   8       29.18       27.71      0.73 o
   3   5   8      708.91      710.73      7.92 o
   4   5   8        5.27        3.69      0.44 o
   5   5   8       23.26       22.66      0.53 o
   6   5   8        6.01        7.09      0.54 o
   7   5   8        3.91        8.32      2.32 o
   8   5   8        2.91        3.09      2.26 o
  -8   6   8        3.36        3.62      2.41 o
  -7   6   8       30.95       32.20      2.88 o
  -6   6   8        0.23        3.98      2.87 o
  -5   6   8      316.44      330.02     11.09 o
  -4   6   8       33.15       26.41      1.90 o
  -3   6   8      667.21      682.86     16.48 o
  -2   6   8       49.39       49.73      1.24 o
  -1   6   8      158.66      165.10      2.26 o
   0   6   8      466.97      444.42      5.67 o
   1   6   8      152.04      155.95      2.31 o
   2   6   8       43.80       43.91      0.86 o
   3   6   8      718.48      737.23      8.31 o
   4   6   8       31.65       27.27      0.72 o
   5   6   8      310.59      319.83      4.47 o
   6   6   8        0.04        0.45      0.36 o
   7   6   8       34.33       35.70      2.26 o
   8   6   8        4.37        5.26      2.44 o
  -8   7   8        5.60        3.85      2.43 o
  -7   7   8       17.81       16.66      2.49 o
  -6   7   8       28.65       16.96      3.00 o
  -5   7   8       52.21       48.88      3.10 o
  -4   7   8      110.26      108.90      3.28 o
  -3   7   8      199.23      204.67      5.29 o
  -2   7   8      212.85      219.15      3.70 o
  -1   7   8     1238.55     1303.56     18.50 o
   0   7   8      186.98      186.73      2.91 o
   1   7   8     1184.07     1235.89     18.66 o
   2   7   8      230.54      243.09      3.46 o
   3   7   8      224.88      222.16      3.03 o
   4   7   8      127.99      124.17      1.75 o
   5   7   8       53.39       49.27      1.10 o
   6   7   8       28.68       18.28      0.95 o
   7   7   8       21.24       24.09      2.45 o
   8   7   8        5.07       -0.68      2.41 o
  -8   8   8        4.65        0.19      2.41 o
  -7   8   8       47.13       55.40      3.44 o
  -6   8   8       19.92       15.18      2.63 o
  -5   8   8      197.34      192.98      7.06 o
  -4   8   8       40.87       38.40      1.32 o
  -3   8   8      273.31      284.88      6.24 o
  -2   8   8      332.70      338.03      5.61 o
  -1   8   8       34.28       32.47      0.90 o
   0   8   8       47.91       59.69      1.21 o
   1   8   8       24.44       22.27      0.96 o
   2   8   8      356.67      367.16      5.50 o
   3   8   8      240.87      249.57      3.65 o
   4   8   8       49.95       45.51      0.93 o
   5   8   8      188.13      192.32      3.72 o
   6   8   8       21.58       19.93      1.03 o
   7   8   8       45.72       48.61      2.90 o
   8   8   8        4.46        4.11      2.43 o
  -7   9   8        7.62        4.18      2.74 o
  -6   9   8      105.19      108.00      4.90 o
  -5   9   8        4.40        3.22      1.03 o
  -3   9   8      231.23      235.26      6.52 o
  -2   9   8      110.75      109.97      1.94 o
  -1   9   8      121.40      109.99      1.94 o
   0   9   8        0.38        1.47      0.81 o
   1   9   8      145.31      132.70      2.34 o
   2   9   8      126.34      124.69      2.37 o
   3   9   8      234.75      229.63      3.50 o
   4   9   8      124.19      124.05      2.26 o
   5   9   8        8.11        8.98      0.80 o
   6   9   8       98.09       98.42      2.47 o
   7   9   8        5.71        0.55      2.24 o
  -7  10   8        6.24        0.96      2.75 o
  -6  10   8        1.18        3.00      2.65 o
  -5  10   8       13.40       17.26      3.11 o
  -4  10   8       63.25       57.50      5.53 o
  -3  10   8       25.90       24.09      1.59 o
  -2  10   8      381.16      377.98      8.10 o
  -1  10   8       76.55       68.35      1.37 o
   0  10   8     1306.99     1367.08     28.56 o
   1  10   8       77.93       70.27      1.55 o
   2  10   8      380.35      403.77      6.51 o
   3  10   8       29.57       25.19      1.02 o
   4  10   8       62.10       56.31      1.45 o
   5  10   8       17.41       19.89      0.78 o
   6  10   8        0.77        3.06      1.58 o
   7  10   8        7.24        7.27      1.94 o
  -6  11   8       28.55       28.09      3.96 o
  -5  11   8        2.65        5.50      3.08 o
  -4  11   8      229.45      235.03     13.32 o
  -3  11   8        6.31        9.74      2.31 o
  -2  11   8      131.01      122.52      3.78 o
  -1  11   8       16.70       12.05      0.80 o
   0  11   8       23.31       20.98      1.14 o
   1  11   8       17.04       11.45      0.87 o
   2  11   8      106.05      103.46      2.16 o
   3  11   8        8.73       10.56      0.96 o
   4  11   8      228.20      230.38      4.63 o
   5  11   8        2.20        2.92      1.15 o
   6  11   8       32.67       31.62      2.29 o
   7  11   8        2.31        2.32      2.12 o
  -6  12   8        4.67       -0.32      2.76 o
  -5  12   8       11.05       12.25      2.81 o
  -4  12   8       20.54       26.41      4.03 o
  -3  12   8        1.02        3.03      2.22 o
  -2  12   8      250.20      250.52      8.49 o
  -1  12   8       11.27       13.95      1.97 o
   0  12   8      446.27      456.32     12.46 o
   1  12   8       12.65       14.19      1.04 o
   2  12   8      239.75      241.36      4.88 o
   3  12   8        2.54        1.41      0.94 o
   4  12   8       16.20       16.69      1.40 o
   5  12   8       13.29        7.70      1.33 o
   6  12   8        4.74        2.06      1.51 o
  -5  13   8        2.67       -0.17      3.16 o
  -4  13   8       46.33       53.16      5.05 o
  -3  13   8       10.91       14.72      2.20 o
  -2  13   8       37.97       31.58      1.92 o
  -1  13   8       39.16       35.97      1.94 o
   0  13   8        1.03        3.78      1.51 o
   1  13   8       33.79       31.73      1.56 o
   2  13   8       47.57       41.67      1.67 o
   3  13   8       11.47       12.05      1.28 o
   4  13   8       48.19       43.60      1.89 o
   5  13   8        2.79        2.20      2.07 o
  -5  14   8        9.01        9.51      4.27 o
  -4  14   8       10.04       14.65      2.23 o
  -3  14   8       61.62       58.34      3.03 o
  -2  14   8       49.38       41.31      4.75 o
  -1  14   8       28.42       24.41      3.24 o
   0  14   8       91.07       87.73      3.20 o
   1  14   8       27.84       25.28      1.72 o
   2  14   8       50.37       49.13      2.52 o
   3  14   8       66.34       64.12      2.59 o
   4  14   8       12.34        8.17      1.79 o
   5  14   8        8.39        8.46      1.75 o
  -4  15   8       13.21       12.18      4.32 o
  -3  15   8       18.47       14.33      4.23 o
  -2  15   8       21.62       19.24      5.87 o
  -1  15   8       71.08       82.26      4.77 o
   0  15   8        0.62       -0.66      3.05 o
   1  15   8       79.01       81.10      4.41 o
   2  15   8       16.14       20.05      2.65 o
   3  15   8       22.87       23.46      2.28 o
   4  15   8       13.52       14.05      1.73 o
  -3  16   8       26.35       25.05      4.53 o
  -2  16   8       16.56       21.57      3.09 o
  -1  16   8        7.00        6.35      2.91 o
   0  16   8        4.80        2.15      2.78 o
   1  16   8        4.97        8.06      2.70 o
   2  16   8       17.97       19.81      3.12 o
   3  16   8       20.44       18.99      2.33 o
   0  17   8        0.47        1.45      2.90 o
   1   0   9      428.58      416.25      4.73 o
   2   0   9       16.67       18.64      0.64 o
   3   0   9      731.27      759.41     11.26 o
   4   0   9      229.35      234.35      4.25 o
   5   0   9      475.63      476.34      8.69 o
   6   0   9      214.33      200.29      5.36 o
   7   0   9       75.98       79.53      3.38 o
   8   0   9        2.42        3.80      2.64 o
  -8   1   9       27.70       24.73      2.30 o
  -7   1   9        7.76        8.81      2.14 o
  -6   1   9       16.90       16.96      2.05 o
  -5   1   9       86.37       82.71      1.93 o
  -4   1   9      260.33      258.25      4.61 o
  -3   1   9      854.51      849.28     12.73 o
  -2   1   9      444.15      473.17      5.64 o
  -1   1   9     1982.34     2010.33     22.73 o
   0   1   9      560.48      549.78      5.87 o
   1   1   9     2232.52     2282.81     28.77 o
   2   1   9      428.43      455.88      5.34 o
   3   1   9      759.05      763.52     10.52 o
   4   1   9      265.70      268.17      4.69 o
   5   1   9       77.99       74.51      1.91 o
   6   1   9       23.54       17.53      1.16 o
   7   1   9        2.92        9.54      2.14 o
   8   1   9       24.33       32.99      3.29 o
  -8   2   9       10.89        5.81      3.60 o
  -7   2   9       53.37       50.76      3.09 o
  -6   2   9        3.26        8.17      2.43 o
  -5   2   9      250.57      252.51      5.29 o
  -4   2   9       46.26       53.03      1.08 o
  -3   2   9      695.70      705.64     11.58 o
  -2   2   9      489.54      482.16      6.11 o
  -1   2   9      407.25      397.34      4.43 o
   0   2   9     1175.53     1217.04     15.62 o
   1   2   9      455.13      457.62      5.75 o
   2   2   9      576.58      558.33      6.14 o
   3   2   9      624.15      630.63      8.15 o
   4   2   9       66.19       66.07      2.70 o
   5   2   9      281.85      296.88      5.90 o
   6   2   9        8.10       10.93      0.67 o
   7   2   9       51.13       50.90      2.77 o
   8   2   9        9.02       12.37      2.76 o
  -8   3   9        1.24        2.35      3.45 o
  -7   3   9       46.92       51.03      3.50 o
  -6   3   9       63.86       71.26      3.98 o
  -5   3   9       91.24       85.00      2.47 o
  -3   3   9      305.61      307.79      4.71 o
  -2   3   9      209.96      221.28      2.61 o
  -1   3   9      732.36      694.40      7.83 o
   0   3   9      277.83      300.78      3.85 o
   2   3   9      212.83      220.19      2.61 o
   3   3   9      270.16      279.58      3.09 o
   4   3   9       89.46       91.25      1.94 o
   5   3   9       77.19       76.92      1.86 o
   6   3   9       68.69       68.33      1.99 o
   7   3   9       43.94       45.45      2.18 o
   8   3   9        1.38        1.15      2.11 o
  -8   4   9        9.99        5.37      2.59 o
  -7   4   9       30.28       36.58      3.13 o
  -6   4   9        8.31       11.86      2.45 o
  -5   4   9      139.31      143.97      3.88 o
  -4   4   9      139.70      136.65      2.92 o
  -3   4   9      308.69      328.05     15.25 o
  -2   4   9      712.59      740.18      8.84 o
  -1   4   9      161.41      159.71      1.87 o
   0   4   9      660.31      657.73      8.57 o
   1   4   9      159.95      151.86      2.28 o
   2   4   9      670.53      691.08      9.51 o
   3   4   9      366.79      393.68      4.41 o
   4   4   9      161.93      157.53      2.20 o
   5   4   9      138.78      136.42      2.81 o
   6   4   9        9.46       12.28      1.29 o
   7   4   9       30.99       37.88      2.22 o
   8   4   9       12.63       12.05      2.34 o
  -8   5   9       24.17       23.41      2.68 o
  -7   5   9        6.81        5.92      2.79 o
  -6   5   9      193.75      202.32     12.23 o
  -5   5   9       71.79       72.76      3.07 o
  -4   5   9      575.47      590.26     11.03 o
  -3   5   9      241.04      243.25      4.18 o
  -2   5   9      159.68      161.30      2.46 o
  -1   5   9      592.90      580.77      6.70 o
   0   5   9        9.74        6.22      0.67 o
   1   5   9      636.21      627.90      8.37 o
   2   5   9      181.57      186.83      2.40 o
   3   5   9      255.35      253.65      2.95 o
   4   5   9      535.27      558.45      7.00 o
   5   5   9       76.74       76.92      1.78 o
   6   5   9      159.71      154.70      4.37 o
   7   5   9        6.58        6.59      2.42 o
   8   5   9       27.36       26.64      2.62 o
  -8   6   9        6.71        4.79      2.51 o
  -7   6   9        3.84        5.18      2.52 o
  -6   6   9        1.30       -0.02      3.02 o
  -5   6   9        1.22       -2.63      2.63 o
  -4   6   9      188.58      177.66      3.94 o
  -2   6   9     1204.93     1235.96     17.67 o
  -1   6   9      361.34      366.64      4.79 o
   0   6   9     2566.63     2659.35     34.43 o
   1   6   9      347.19      358.63      4.73 o
   2   6   9     1174.58     1166.44     15.89 o
   3   6   9       22.59       17.50      0.66 o
   4   6   9      195.90      186.66      2.65 o
   5   6   9        1.79        2.31      0.36 o
   6   6   9        2.25        1.36      0.72 o
   7   6   9        6.41        6.68      2.17 o
   8   6   9        5.96        5.39      2.51 o
  -8   7   9       17.91       16.77      2.91 o
  -7   7   9       14.65       13.27      2.56 o
  -6   7   9      155.85      167.22      6.57 o
  -5   7   9       26.88       29.98      2.68 o
  -4   7   9      399.81      396.99      9.04 o
  -3   7   9       36.29       39.67      1.51 o
  -2   7   9      665.30      652.22     11.13 o
   0   7   9      527.54      561.65      7.91 o
   1   7   9      110.47      101.90      1.68 o
   2   7   9      626.11      615.71      7.82 o
   3   7   9       54.52       50.77      0.99 o
   4   7   9      391.09      395.66      5.71 o
   5   7   9       28.45       25.79      0.84 o
   6   7   9      176.97      175.98      4.78 o
   7   7   9       14.06       13.61      2.21 o
   8   7   9       14.52       19.85      2.59 o
  -7   8   9       18.35        8.17      2.59 o
  -6   8   9       16.70       17.38      3.04 o
  -5   8   9       86.94       87.38      4.40 o
  -4   8   9      153.15      141.88      4.51 o
  -3   8   9      327.89      331.12      7.07 o
  -2   8   9      391.05      393.22      8.44 o
  -1   8   9       45.30       38.92      0.92 o
   0   8   9      508.32      503.39      8.52 o
   1   8   9       41.11       34.99      1.04 o
   2   8   9      469.60      475.97      7.07 o
   3   8   9      303.89      296.46      4.46 o
   4   8   9      126.95      118.96      2.12 o
   5   8   9       91.12       82.37      1.59 o
   6   8   9       14.33       11.86      1.34 o
   7   8   9       18.83       10.03      2.43 o
  -7   9   9        3.27        0.72      2.78 o
  -6   9   9       33.53       34.87      3.38 o
  -5   9   9        9.44       14.23      2.68 o
  -4   9   9      178.28      181.56      4.98 o
  -3   9   9      210.07      202.52      6.71 o
  -2   9   9      153.60      156.11      3.35 o
  -1   9   9      822.36      837.14     15.03 o
   0   9   9       49.32       38.40      1.15 o
   1   9   9      752.46      760.70     14.84 o
   2   9   9      158.68      152.90      2.74 o
   3   9   9      195.60      186.63      3.03 o
   4   9   9      189.53      195.67      3.62 o
   5   9   9        8.36        6.68      1.17 o
   6   9   9       28.97       35.69      1.65 o
   7   9   9        4.09        1.92      2.26 o
  -7  10   9       13.25       12.93      2.92 o
  -6  10   9       16.04       12.90      3.25 o
  -5  10   9       83.39       84.21      4.32 o
  -4  10   9       35.86       34.82      3.98 o
  -3  10   9      117.85      139.52      7.42 o
  -2  10   9      177.76      165.39      3.45 o
  -1  10   9       93.09       93.01      1.78 o
   0  10   9      207.04      206.89      3.59 o
   1  10   9       85.25       82.37      1.85 o
   2  10   9      153.19      154.25      2.98 o
   3  10   9      158.94      168.93      2.76 o
   4  10   9       51.56       53.50      1.35 o
   5  10   9       71.89       65.31      2.46 o
   6  10   9       18.70       15.95      1.44 o
   7  10   9       15.37       14.33      1.99 o
  -6  11   9        5.57        9.26      2.86 o
  -5  11   9        2.51        5.37      3.17 o
  -4  11   9        1.36        2.81      2.61 o
  -3  11   9       94.28       99.90      4.34 o
  -2  11   9       31.72       24.87      1.01 o
  -1  11   9      381.95      378.07     10.43 o
   0  11   9       80.43       62.44      1.39 o
   1  11   9      382.88      409.47      7.11 o
   2  11   9       36.67       32.25      1.15 o
   3  11   9       95.36       91.14      2.03 o
   4  11   9        0.24        2.02      0.92 o
   5  11   9        0.73        2.11      1.30 o
   6  11   9        6.67        5.61      3.26 o
  -6  12   9        2.56        1.53      2.88 o
  -5  12   9       77.59       83.19      4.46 o
  -4  12   9       33.49       29.18      2.54 o
  -3  12   9      111.48      112.57      4.51 o
  -2  12   9        9.94        6.19      1.88 o
  -1  12   9       17.37       15.76      1.14 o
   0  12   9        4.07        6.56      1.21 o
   1  12   9       22.43       19.36      1.22 o
   2  12   9       16.61       15.91      1.25 o
   3  12   9       98.90       96.51      2.36 o
   4  12   9       35.49       32.99      1.80 o
   5  12   9       88.67       92.90      3.38 o
   6  12   9        3.19        1.36      2.84 o
  -5  13   9       19.90       24.68      2.98 o
  -4  13   9       29.36       20.26      2.20 o
  -3  13   9       90.78       93.17      4.46 o
  -2  13   9       19.45       14.93      1.64 o
  -1  13   9      193.59      188.86      9.02 o
   0  13   9        4.81        2.36      1.05 o
   1  13   9      216.83      227.27      6.41 o
   2  13   9       19.34       17.19      1.45 o
   3  13   9       97.57       94.97      3.15 o
   4  13   9       26.71       23.01      1.99 o
   5  13   9       22.12       23.46      2.06 o
  -4  14   9       11.63        9.37      4.27 o
  -3  14   9       30.44       25.23      4.27 o
  -2  14   9       64.05       67.49      6.07 o
  -1  14   9       75.38       81.43      6.08 o
   0  14   9       63.97       69.24      3.46 o
   1  14   9       73.16       70.33      2.94 o
   2  14   9       67.06       71.73      3.36 o
   3  14   9       28.26       31.11      2.01 o
   4  14   9        9.49        9.86      1.71 o
  -3  15   9       18.47       26.03      4.48 o
  -2  15   9       24.57       40.01      4.61 o
  -1  15   9       27.37       31.62      3.12 o
   0  15   9        2.37       -3.10      3.10 o
   1  15   9       21.27       25.32      3.67 o
   2  15   9       23.90       23.63      2.24 o
   3  15   9       15.29       13.47      1.90 o
  -2  16   9       39.71       54.92      4.04 o
  -1  16   9        8.32        2.28      3.32 o
   0  16   9       77.93       86.59      4.30 o
   1  16   9       11.44        4.83      2.64 o
   2  16   9       32.76       32.94      3.23 o
   0   0  10     1308.40     1249.38     20.12 o
   1   0  10      825.12      815.30      9.29 o
   2   0  10     1087.37     1081.17     13.16 o
   3   0  10       37.85       39.67      1.22 o
   4   0  10       56.88       59.12      1.63 o
   5   0  10        0.91       -0.04      1.31 o
   6   0  10        5.06        2.41      1.00 o
   7   0  10       24.36       20.93      2.24 o
   8   0  10        0.54        1.74      2.25 o
  -8   1  10       21.37       19.44      2.52 o
  -7   1  10       25.61       29.13      3.14 o
  -6   1  10      138.95      135.75      4.41 o
  -5   1  10      147.79      154.59      3.22 o
  -4   1  10      226.25      225.61      4.72 o
  -3   1  10      230.23      253.44      4.56 o
  -2   1  10      622.70      646.92      8.02 o
  -1   1  10       24.15       25.28      0.74 o
   0   1  10      107.07      111.95      1.56 o
   2   1  10      714.43      737.91      8.82 o
   3   1  10      232.76      248.03      3.35 o
   4   1  10      242.64      244.08      4.62 o
   5   1  10      149.34      158.29      3.60 o
   6   1  10      155.82      152.87      4.23 o
   7   1  10       28.06       34.27      2.59 o
   8   1  10       32.04       33.74      2.58 o
  -8   2  10       21.68       26.83      2.53 o
  -7   2  10       21.44       25.05      2.26 o
  -6   2  10       27.70       24.59      2.15 o
  -5   2  10      115.79      109.19      2.70 o
  -4   2  10      241.66      235.05      4.25 o
  -3   2  10      380.69      383.14      6.16 o
  -2   2  10      888.45      888.27     11.91 o
  -1   2  10      873.89      875.14     10.45 o
   0   2  10     1395.52     1451.03     18.49 o
   1   2  10      795.50      805.19      9.75 o
   2   2  10      843.01      838.56      9.95 o
   3   2  10      340.09      343.78      4.46 o
   4   2  10      285.01      277.81      4.32 o
   5   2  10      122.15      120.38      2.43 o
   6   2  10       31.62       30.75      1.59 o
   7   2  10       16.36       16.06      2.26 o
   8   2  10       18.58       18.79      2.88 o
  -8   3  10       17.87       19.72      2.38 o
  -7   3  10       15.06       16.17      2.49 o
  -6   3  10       47.03       42.45      2.47 o
  -5   3  10      138.39      148.20      5.06 o
  -4   3  10      360.19      349.57      6.57 o
  -3   3  10      362.00      354.40      6.27 o
  -1   3  10      847.09      859.45     10.90 o
   0   3  10      357.25      362.51      4.58 o
   1   3  10      829.30      828.72     10.97 o
   2   3  10      108.90      108.83      1.54 o
   3   3  10      347.13      344.81      4.12 o
   4   3  10      343.55      331.74      5.39 o
   5   3  10      117.31      123.22      3.38 o
   6   3  10       50.81       50.44      1.84 o
   7   3  10       16.47       14.02      2.25 o
   8   3  10       19.87       22.79      2.42 o
  -8   4  10        1.97        0.06      2.53 o
  -7   4  10       26.33       27.17      2.46 o
  -6   4  10       38.32       38.05      2.28 o
  -5   4  10      168.57      160.77      4.57 o
  -4   4  10      248.98      256.80      5.19 o
  -3   4  10      646.09      630.22     10.94 o
  -2   4  10      168.25      164.50      2.02 o
  -1   4  10      243.30      240.02      2.87 o
   0   4  10      283.63      269.56      3.49 o
   1   4  10      288.76      286.69      3.76 o
   2   4  10      189.26      187.47      2.91 o
   3   4  10      673.76      680.78      7.74 o
   4   4  10      213.86      222.23      3.31 o
   5   4  10      158.56      146.10      3.69 o
   6   4  10       38.60       32.10      2.72 o
   7   4  10       31.42       36.36      2.62 o
   8   4  10        3.72        0.62      2.32 o
  -8   5  10       12.58       17.84      2.89 o
  -7   5  10        6.09        8.84      2.61 o
  -6   5  10        6.92        2.32      2.07 o
  -5   5  10       10.29       11.17      2.25 o
  -4   5  10       26.11       26.03      1.65 o
  -3   5  10      344.64      331.11      5.72 o
  -2   5  10      498.86      482.47      6.51 o
  -1   5  10     1180.31     1212.89     14.91 o
   0   5  10      443.59      452.64      5.72 o
   1   5  10     1231.60     1264.23     17.88 o
   2   5  10      500.58      481.06      7.11 o
   3   5  10      367.31      367.52      4.26 o
   4   5  10       38.70       39.03      0.75 o
   5   5  10       13.17       13.57      1.80 o
   6   5  10        5.14       13.50      2.17 o
   7   5  10        3.66        3.41      2.23 o
   8   5  10        8.53       20.43      3.42 o
  -8   6  10        5.51        3.36      3.15 o
  -7   6  10       56.03       55.54      3.51 o
  -6   6  10       97.13       96.96      3.09 o
  -5   6  10      119.30      123.63      4.01 o
  -4   6  10      233.64      232.71      5.08 o
  -3   6  10       84.24       85.42      2.22 o
  -2   6  10      229.20      235.60      3.69 o
  -1   6  10       72.06       70.27      1.16 o
   0   6  10       65.47       59.20      1.07 o
   1   6  10       59.40       59.06      1.21 o
   2   6  10      197.75      204.27      2.91 o
   3   6  10       75.08       74.75      1.20 o
   4   6  10      237.37      236.26      3.27 o
   5   6  10      129.32      125.40      2.69 o
   6   6  10      100.52       99.71      3.14 o
   7   6  10       50.84       46.07      3.26 o
   8   6  10        5.22       11.08      3.32 o
  -7   7  10       16.79       18.28      3.04 o
  -6   7  10       13.63        7.57      2.72 o
  -5   7  10       11.61       11.86      2.35 o
  -4   7  10       28.45       25.47      1.30 o
  -3   7  10      159.32      158.90      3.26 o
  -2   7  10      227.37      223.66      3.73 o
  -1   7  10      175.10      180.13      2.61 o
   0   7  10     1058.53     1097.18     16.01 o
   1   7  10      165.46      172.62      2.43 o
   2   7  10      236.08      225.77      3.33 o
   3   7  10      180.85      175.43      2.57 o
   4   7  10       28.97       25.14      0.74 o
   5   7  10       11.10        9.12      0.56 o
   6   7  10       13.16       12.90      2.36 o
   7   7  10       14.80       17.11      2.83 o
  -7   8  10        5.40        3.24      2.96 o
  -6   8  10        8.11       10.53      2.79 o
  -5   8  10       62.63       72.28      3.30 o
  -4   8  10       74.17       74.42      2.47 o
  -3   8  10      208.66      198.46      4.69 o
  -2   8  10       89.25       96.06      2.63 o
  -1   8  10      208.60      209.32      3.34 o
   0   8  10      219.59      238.39      4.14 o
   1   8  10      237.02      233.04      3.67 o
   2   8  10       91.79       92.12      1.60 o
   3   8  10      233.22      220.32      3.84 o
   4   8  10       84.47       89.20      2.01 o
   5   8  10       51.79       55.34      1.58 o
   6   8  10        8.06        7.34      2.13 o
   7   8  10        9.54       14.33      3.92 o
  -7   9  10        9.37       12.21      3.39 o
  -6   9  10        7.37       10.71      2.24 o
  -5   9  10       82.92       88.94      3.49 o
  -4   9  10       83.44       80.19      2.65 o
  -3   9  10      169.76      161.47      5.87 o
  -2   9  10      170.35      169.69      4.09 o
  -1   9  10      364.19      371.28      7.31 o
   0   9  10       63.14       58.41      1.41 o
   1   9  10      358.32      371.97      6.24 o
   2   9  10      145.51      143.97      2.22 o
   3   9  10      145.94      134.05      2.35 o
   4   9  10       84.69       77.65      1.87 o
   5   9  10       89.46       78.39      2.78 o
   6   9  10        9.54       12.34      2.82 o
   7   9  10        9.99        2.60      3.21 o
  -6  10  10       13.20       18.43      2.30 o
  -5  10  10       10.42        6.76      2.23 o
  -4  10  10       65.04       67.26      9.17 o
  -3  10  10       27.19       26.03      2.07 o
  -2  10  10      159.09      162.98      4.84 o
  -1  10  10      189.26      182.22      4.24 o
   0  10  10      163.03      179.56      3.59 o
   1  10  10      186.22      188.63      3.30 o
   2  10  10      165.37      173.17      3.28 o
   3  10  10       17.83       17.92      0.98 o
   4  10  10       55.86       48.68      1.55 o
   5  10  10       12.95        8.76      1.39 o
   6  10  10       12.28        8.79      2.85 o
  -6  11  10       44.23       54.10      2.72 o
  -5  11  10       51.99       55.06      2.81 o
  -4  11  10       40.21       44.70      3.03 o
  -3  11  10      117.02      114.45      5.04 o
  -2  11  10       56.52       52.03      2.47 o
  -1  11  10       17.11       12.70      1.48 o
   0  11  10        6.07        9.03      1.30 o
   1  11  10       16.30       13.85      1.17 o
   2  11  10       62.45       61.34      1.74 o
   3  11  10      114.97      109.46      2.71 o
   4  11  10       36.97       39.20      1.85 o
   5  11  10       43.39       37.49      2.38 o
   6  11  10       45.77       50.04      3.46 o
  -5  12  10        1.47        4.65      2.65 o
  -4  12  10        3.24        1.28      2.09 o
  -3  12  10       60.52       52.83      2.95 o
  -2  12  10       84.71       84.98      4.26 o
  -1  12  10      111.58       92.66      3.47 o
   0  12  10       81.44       81.52      3.00 o
   1  12  10      117.66      110.82      3.50 o
   2  12  10       79.88       80.11      2.56 o
   3  12  10       65.84       60.91      2.16 o
   4  12  10        4.57        5.87      1.45 o
   5  12  10        1.93        0.02      2.35 o
  -5  13  10       20.81       18.36      2.49 o
  -4  13  10       21.55       21.96      2.25 o
  -3  13  10       19.28       15.18      1.87 o
  -2  13  10       59.48       50.50      2.56 o
  -1  13  10       28.45       33.79      3.97 o
   0  13  10       50.26       46.20      2.32 o
   1  13  10       25.60       26.93      2.25 o
   2  13  10       57.94       53.50      2.50 o
   3  13  10       16.80       14.33      1.71 o
   4  13  10       23.87       23.06      2.00 o
   5  13  10       22.42       15.99      3.03 o
  -4  14  10       21.95       30.75      4.56 o
  -3  14  10        6.97        7.67      4.17 o
  -2  14  10       20.87       20.85      5.78 o
  -1  14  10       31.85       27.22      5.54 o
   0  14  10       48.31       47.72      3.38 o
   1  14  10       26.66       22.18      2.17 o
   2  14  10       18.31       16.73      2.27 o
   3  14  10        4.94        5.12      1.71 o
   4  14  10       20.52       22.88      1.72 o
  -3  15  10        1.30        4.99      6.09 o
  -2  15  10       27.72       23.50      5.95 o
  -1  15  10        9.49       10.44      3.97 o
   0  15  10       43.99       34.87      2.94 o
   1  15  10        8.32       12.44      2.57 o
   2  15  10       33.77       32.41      2.47 o
   3  15  10        1.41        2.67      1.76 o
  -1  16  10        1.33       -3.33      3.33 o
   0  16  10       11.92       13.95      3.31 o
   1  16  10        2.14       -0.34      3.74 o
   1   0  11       38.29       35.76      0.77 o
   2   0  11      601.50      635.06      7.94 o
   3   0  11      233.99      239.61      3.58 o
   4   0  11      542.02      580.52     10.94 o
   5   0  11       94.25       83.13      3.03 o
   6   0  11      116.85      122.80      3.79 o
   7   0  11        0.73       -0.77      2.43 o
   8   0  11        5.85        7.70      2.38 o
  -8   1  11       17.32       15.84      2.43 o
  -7   1  11        3.31       -0.59      2.21 o
  -6   1  11       12.54       13.47      2.41 o
  -5   1  11       13.97       13.27      0.91 o
  -4   1  11       64.01       60.20      2.01 o
  -3   1  11       25.56       25.94      1.60 o
  -2   1  11      683.71      703.68      9.11 o
  -1   1  11      387.33      375.18      4.66 o
   0   1  11     1439.41     1485.57     19.42 o
   1   1  11      426.14      409.13      5.43 o
   2   1  11      710.67      736.56      8.81 o
   3   1  11       28.97       26.84      0.96 o
   4   1  11       67.36       61.42      1.59 o
   5   1  11       13.95       11.83      0.95 o
   6   1  11       11.91       12.15      0.64 o
   7   1  11        2.10       -1.34      2.26 o
   8   1  11       21.72       20.60      2.72 o
  -8   2  11       18.38       14.12      2.57 o
  -7   2  11       31.39       34.27      2.49 o
  -6   2  11      148.68      152.62      4.79 o
  -5   2  11        7.49        7.24      2.11 o
  -4   2  11      405.73      425.04      8.78 o
  -3   2  11      198.84      212.95      8.09 o
  -2   2  11      249.17      260.47      3.73 o
  -1   2  11      457.36      469.84      5.82 o
   0   2  11       80.20       76.46      1.13 o
   1   2  11      385.32      396.97      5.16 o
   2   2  11      235.57      238.23      3.14 o
   3   2  11      255.97      254.79      3.54 o
   4   2  11      410.35      425.64      6.87 o
   5   2  11       12.79       11.80      0.82 o
   6   2  11      144.70      150.79      4.42 o
   7   2  11       29.55       25.75      2.44 o
   8   2  11       15.65       17.34      2.96 o
  -8   3  11        7.46        5.26      2.61 o
  -7   3  11       49.44       48.42      3.15 o
  -6   3  11        7.94       11.55      2.67 o
  -5   3  11      225.84      232.10      7.61 o
  -4   3  11      153.11      154.61      3.33 o
  -3   3  11      435.42      449.52      7.85 o
  -2   3  11      719.94      734.42      9.55 o
  -1   3  11      119.66      122.45      1.64 o
   0   3  11      954.96      960.46     13.25 o
   2   3  11      761.01      757.90     10.22 o
   3   3  11      473.98      496.46      6.19 o
   4   3  11      143.11      143.20      2.76 o
   5   3  11      214.68      216.29      5.17 o
   6   3  11        4.73       -0.04      2.19 o
   7   3  11       49.75       48.42      2.64 o
   8   3  11        4.86        7.98      3.00 o
  -8   4  11        3.16       -0.87      2.53 o
  -7   4  11        7.18        7.12      2.24 o
  -6   4  11       15.03       17.19      2.18 o
  -5   4  11       28.57       29.48      2.21 o
  -4   4  11       67.73       66.14      1.95 o
  -3   4  11      241.52      239.74      3.72 o
  -2   4  11      148.08      136.68      1.84 o
  -1   4  11     1551.80     1692.19     23.03 o
   0   4  11        6.28        5.37      1.03 o
   1   4  11     1640.25     1768.36     24.34 o
   2   4  11      172.80      160.13      2.81 o
   3   4  11      217.55      215.55      2.85 o
   4   4  11       58.88       60.19      1.65 o
   5   4  11       21.68       20.81      2.02 o
   6   4  11       18.71       25.51      2.28 o
   7   4  11        8.52        5.54      2.30 o
   8   4  11        2.95        2.79      2.41 o
  -7   5  11       30.53       27.95      2.39 o
  -6   5  11       18.26       18.95      2.41 o
  -5   5  11      186.31      194.63      5.42 o
  -4   5  11       21.66       23.32      1.83 o
  -3   5  11      477.74      468.88      8.62 o
  -2   5  11        0.72       -0.19      0.66 o
  -1   5  11      219.84      217.50      2.86 o
   0   5  11        0.33       -0.71      0.71 o
   1   5  11      238.26      231.83      3.38 o
   2   5  11        1.17        3.28      0.78 o
   3   5  11      458.53      469.58      6.22 o
   4   5  11       31.82       31.42      0.88 o
   5   5  11      214.57      213.29      4.99 o
   6   5  11       21.54       16.62      2.30 o
   7   5  11       36.40       40.66      2.83 o
  -7   6  11       15.24       17.73      2.53 o
  -6   6  11       16.19       15.91      2.54 o
  -5   6  11        8.81        9.77      2.34 o
  -4   6  11       30.61       27.66      1.41 o
  -3   6  11      206.74      196.91      3.76 o
  -1   6  11      684.10      699.20     11.28 o
   0   6  11      291.50      296.03      4.30 o
   1   6  11      593.12      609.57      8.92 o
   2   6  11       55.89       58.84      1.20 o
   3   6  11      194.92      196.63      2.72 o
   4   6  11       21.05       19.28      0.65 o
   5   6  11        9.25        6.66      0.76 o
   6   6  11       17.21       13.13      1.97 o
   7   6  11       14.56       10.71      2.84 o
  -7   7  11       21.90       25.37      2.42 o
  -6   7  11        5.08        3.50      2.47 o
  -5   7  11      169.78      175.11      4.77 o
  -4   7  11       69.24       67.19      2.35 o
  -3   7  11      117.13      115.95      2.39 o
  -2   7  11      106.77      100.11      1.94 o
  -1   7  11       43.97       40.02      4.44 o
   0   7  11      140.47      138.16      2.28 o
   1   7  11       28.44       28.64      0.74 o
   2   7  11      122.38      117.26      2.10 o
   3   7  11      120.52      120.68      2.03 o
   4   7  11       67.40       65.46      1.42 o
   5   7  11      151.24      146.63      3.80 o
   6   7  11        4.84        3.89      2.22 o
   7   7  11       21.75       28.63      3.46 o
  -7   8  11        2.12        2.60      2.26 o
  -6   8  11       13.44       14.72      2.55 o
  -5   8  11        7.15        4.51      2.63 o
  -4   8  11       84.69       83.29      2.44 o
  -3   8  11      135.71      145.61      3.57 o
  -2   8  11      246.84      242.29      5.76 o
  -1   8  11      346.02      331.34      6.23 o
   0   8  11      125.68      119.07      2.22 o
   1   8  11      387.04      385.79      6.18 o
   2   8  11      261.83      259.02      4.17 o
   3   8  11      123.89      124.98      2.07 o
   4   8  11       94.43       91.05      2.12 o
   5   8  11        5.57        3.76      1.09 o
   6   8  11        8.45        6.08      2.21 o
   7   8  11        1.08        3.51      2.87 o
  -6   9  11       15.84       18.24      2.60 o
  -5   9  11       17.55       22.53      2.37 o
  -4   9  11        5.58        2.55      2.24 o
  -3   9  11       87.11       85.24      3.67 o
  -2   9  11      171.88      174.53      4.27 o
  -1   9  11       19.35       13.54      0.78 o
   0   9  11      267.27      278.42      5.25 o
   1   9  11       32.85       25.51      1.73 o
   2   9  11      146.64      142.86      2.43 o
   3   9  11       85.16       77.33      1.71 o
   4   9  11       15.72       13.37      1.42 o
   5   9  11       28.33       26.98      1.87 o
   6   9  11       14.77       20.14      2.98 o
  -6  10  11       62.68       66.50      3.16 o
  -5  10  11        3.00        6.85      2.30 o
  -4  10  11      125.70      122.09      4.49 o
  -3  10  11       23.27       22.35      2.10 o
  -2  10  11       64.00       65.16      3.21 o
  -1  10  11       15.03       12.25      1.29 o
   0  10  11       22.91       23.59      1.17 o
   1  10  11       14.18       13.64      0.95 o
   2  10  11       66.70       60.84      1.51 o
   3  10  11       27.08       27.36      1.26 o
   4  10  11      115.05      109.65      3.58 o
   5  10  11        2.46        4.57      1.44 o
   6  10  11       61.60       61.33      4.12 o
  -5  11  11       15.19       11.99      2.46 o
  -4  11  11       70.44       75.29      3.37 o
  -3  11  11        1.90        0.81      2.41 o
  -2  11  11      189.46      174.53      7.94 o
  -1  11  11       23.21       21.23      1.40 o
   0  11  11      310.40      321.21      8.62 o
   1  11  11       25.21       31.78      1.40 o
   2  11  11      205.99      193.23      4.50 o
   3  11  11        0.08        2.11      1.24 o
   4  11  11       63.41       60.98      2.31 o
   5  11  11       15.20       10.93      2.93 o
  -5  12  11       18.49       21.27      2.26 o
  -4  12  11       42.89       42.14      2.70 o
  -3  12  11       15.20       20.05      2.44 o
  -2  12  11       37.14       36.20      2.28 o
  -1  12  11       30.85       37.77      3.92 o
   0  12  11       10.82        8.79      1.40 o
   1  12  11       36.74       42.38      2.46 o
   2  12  11       40.50       41.49      1.84 o
   3  12  11       17.52       16.58      1.62 o
   4  12  11       51.47       51.36      2.18 o
   5  12  11       19.66       20.26      3.04 o
  -4  13  11        0.47       -3.41      6.02 o
  -3  13  11       37.32       41.55      4.58 o
  -2  13  11       50.77       53.50      4.86 o
  -1  13  11       47.65       44.46      4.74 o
   0  13  11      117.13      110.72      4.18 o
   1  13  11       43.91       47.46      2.42 o
   2  13  11       36.18       37.20      2.25 o
   3  13  11       41.50       42.44      1.98 o
   4  13  11        0.46        0.90      2.30 o
  -3  14  11       19.60       24.36      4.37 o
  -2  14  11        8.51        8.11      4.08 o
  -1  14  11       31.12       26.26      4.12 o
   0  14  11        1.73        3.44      2.90 o
   1  14  11       22.02       23.95      2.35 o
   2  14  11        7.44        8.92      1.99 o
   3  14  11       16.32       17.23      1.76 o
  -2  15  11       13.92       15.33      4.23 o
  -1  15  11       19.99       23.59      2.96 o
   0  15  11        3.50       -1.51      3.08 o
   1  15  11       23.71       20.89      2.24 o
   2  15  11       16.20       19.20      2.39 o
   0   0  12      375.22      410.95      7.32 o
   1   0  12     1555.50     1573.20     21.09 o
   2   0  12        0.26        1.26      0.60 o
   3   0  12      656.64      678.58     10.63 o
   4   0  12        4.84        4.41      0.66 o
   5   0  12       15.28       15.51      2.40 o
   6   0  12        0.05       -1.26      2.41 o
   7   0  12        0.54       -3.28      3.28 o
   8   0  12        0.02        3.28      2.64 o
  -8   1  12        9.54        8.49      2.42 o
  -7   1  12       57.02       56.79      2.99 o
  -6   1  12        3.52        7.77      2.76 o
  -5   1  12      261.30      264.80      7.07 o
  -4   1  12       30.40       29.74      2.37 o
  -3   1  12      556.58      578.66     12.70 o
  -2   1  12       37.38       33.69      0.80 o
  -1   1  12      241.30      234.82      3.12 o
   0   1  12      435.19      424.34      5.72 o
   1   1  12      211.97      207.11      2.79 o
   2   1  12       44.78       43.18      0.91 o
   3   1  12      510.06      519.33      8.87 o
   4   1  12       29.70       31.16      1.24 o
   5   1  12      238.83      257.42      5.64 o
   6   1  12        4.02        2.09      1.00 o
   7   1  12       53.03       60.04      3.15 o
   8   1  12        8.83        9.54      2.45 o
  -8   2  12       11.65       13.98      3.00 o
  -7   2  12        9.33       12.12      2.38 o
  -6   2  12       29.65       26.79      2.39 o
  -5   2  12        7.22        3.13      2.30 o
  -4   2  12      171.97      164.32      4.86 o
  -3   2  12      123.15      119.18      2.62 o
  -2   2  12       62.35       60.63      1.15 o
  -1   2  12      527.04      535.47      6.86 o
   0   2  12      178.56      161.67      2.11 o
   1   2  12      538.89      550.89      7.39 o
   2   2  12       59.96       60.27      1.07 o
   3   2  12      109.70      106.60      1.62 o
   4   2  12      172.79      167.89      3.11 o
   5   2  12        6.01        6.97      0.63 o
   6   2  12       36.19       33.47      2.40 o
   7   2  12        7.83       10.93      2.90 o
   8   2  12       11.32        8.41      2.46 o
  -7   3  12       13.64       10.35      2.56 o
  -6   3  12        7.73       10.87      2.74 o
  -5   3  12       88.68       95.24      3.70 o
  -4   3  12       22.91       20.72      2.27 o
  -3   3  12       59.07       63.75      1.48 o
  -2   3  12      561.56      570.59      7.75 o
  -1   3  12        8.61        9.77      0.78 o
   0   3  12      787.18      797.36     11.53 o
   1   3  12       20.11       21.40      1.15 o
   2   3  12      519.97      518.65      8.02 o
   3   3  12       66.64       73.23      1.11 o
   4   3  12       14.33       13.81      2.06 o
   5   3  12       92.22       95.15      2.88 o
   6   3  12        5.92       10.38      2.29 o
   7   3  12       12.20       17.57      2.44 o
  -7   4  12        1.86        2.67      2.31 o
  -6   4  12       97.04       93.27      3.84 o
  -5   4  12        5.11        7.98      2.63 o
  -4   4  12      148.19      157.00      4.63 o
  -3   4  12       77.30       79.45      1.73 o
  -2   4  12      135.95      137.72      2.06 o
  -1   4  12      196.45      196.02      2.98 o
   0   4  12        0.11        1.83      0.97 o
   1   4  12      171.73      174.58      2.57 o
   2   4  12      166.73      170.67      2.78 o
   3   4  12       72.94       73.63      1.19 o
   4   4  12      143.57      153.65      4.01 o
   5   4  12        5.94        2.55      1.87 o
   6   4  12       93.34       83.12      3.20 o
   7   4  12        2.46        1.30      2.60 o
  -7   5  12        0.51        5.43      2.54 o
  -6   5  12       18.34       19.24      2.31 o
  -5   5  12        4.30        1.85      2.33 o
  -4   5  12       74.29       63.91      2.14 o
  -3   5  12       17.39       16.88      1.25 o
  -2   5  12      337.85      346.50      4.82 o
  -1   5  12        2.61        1.73      0.73 o
   0   5  12      645.60      687.31     10.69 o
   1   5  12        1.68        0.45      0.85 o
   2   5  12      353.02      372.70      5.89 o
   3   5  12       19.33       17.34      0.62 o
   4   5  12       85.00       75.15      1.76 o
   5   5  12        5.28        9.28      1.88 o
   6   5  12       19.23       21.14      2.89 o
   7   5  12        1.44        1.66      2.39 o
  -7   6  12        1.99        3.13      2.33 o
  -6   6  12       67.65       79.84      4.29 o
  -5   6  12        0.37        8.32      3.41 o
  -4   6  12      220.27      221.07      5.91 o
  -3   6  12       16.51       14.86      1.14 o
  -2   6  12      221.10      224.02      3.74 o
  -1   6  12       14.23       10.09      0.88 o
   0   6  12       14.85       14.51      0.70 o
   1   6  12        9.82        6.88      0.80 o
   2   6  12      204.33      208.62      3.34 o
   3   6  12       14.13       12.15      0.61 o
   4   6  12      235.95      235.92      4.83 o
   5   6  12        0.32        2.06      2.03 o
   6   6  12       64.69       63.45      2.57 o
   7   6  12        2.51        4.37      2.99 o
  -7   7  12        3.43        2.64      2.34 o
  -6   7  12        1.29        2.06      2.49 o
  -5   7  12       32.77       28.64      2.52 o
  -4   7  12       73.54       72.76      2.21 o
  -3   7  12       68.24       66.66      1.96 o
  -2   7  12      444.06      434.90      9.27 o
  -1   7  12        9.80        9.14      1.06 o
   0   7  12      508.67      508.89      8.77 o
   1   7  12       13.74       14.68      0.81 o
   2   7  12      471.38      487.50      7.56 o
   3   7  12       71.12       67.80      1.45 o
   4   7  12       67.85       61.85      1.60 o
   5   7  12       29.84       26.31      2.56 o
   6   7  12        2.13        1.34      2.28 o
   7   7  12        5.30        1.82      3.34 o
  -6   8  12       39.60       47.97      2.94 o
  -5   8  12       13.98        8.62      2.71 o
  -4   8  12       96.61       96.78      4.18 o
  -3   8  12       15.15       15.69      1.06 o
  -2   8  12       85.52       82.11      2.34 o
  -1   8  12      241.61      241.11      4.74 o
   0   8  12        7.01        5.29      0.98 o
   1   8  12      257.20      247.80      4.95 o
   2   8  12       82.60       74.19      1.51 o
   3   8  12       16.35       13.54      0.82 o
   4   8  12       77.56       70.72      2.33 o
   5   8  12       14.69       17.19      2.91 o
   6   8  12       39.24       37.94      3.36 o
  -6   9  12        0.21        9.42      2.64 o
  -5   9  12       43.52       45.82      3.19 o
  -4   9  12        1.77       -0.59      2.51 o
  -3   9  12       68.93       81.43      3.75 o
  -2   9  12       30.02       25.98      4.99 o
  -1   9  12       18.47       21.87      1.38 o
   0   9  12      112.32      105.35      2.28 o
   1   9  12       19.21       18.56      1.11 o
   2   9  12       13.88       13.20      0.74 o
   3   9  12       74.95       76.91      1.86 o
   4   9  12        6.34        4.30      1.32 o
   5   9  12       57.22       51.03      3.36 o
   6   9  12        0.07        6.19      4.07 o
  -6  10  12        0.58        2.09      2.35 o
  -5  10  12        5.06        4.33      2.17 o
  -4  10  12       23.75       22.83      2.29 o
  -3  10  12       78.87       70.88      3.58 o
  -2  10  12        1.78        4.05      2.42 o
  -1  10  12      189.44      183.57      5.39 o
   0  10  12        1.11        1.71      1.05 o
   1  10  12      177.25      168.23      3.83 o
   2  10  12        3.05        1.98      0.94 o
   3  10  12       74.49       71.03      2.49 o
   4  10  12       27.76       29.08      1.59 o
   5  10  12        2.71        2.43      2.92 o
   6  10  12        0.02       -1.63      3.00 o
  -5  11  12       33.23       37.65      2.95 o
  -4  11  12        5.49        4.91      2.52 o
  -3  11  12       34.59       29.89      2.17 o
  -2  11  12       11.23       17.81      3.78 o
  -1  11  12       24.87       24.13      1.86 o
   0  11  12        2.20        2.35      1.09 o
   1  11  12       19.46       15.73      1.36 o
   2  11  12       13.60       11.33      1.68 o
   3  11  12       33.57       33.47      1.71 o
   4  11  12        5.31        6.76      1.82 o
   5  11  12       23.42       21.06      3.09 o
  -4  12  12        4.20        4.41      2.31 o
  -3  12  12       44.78       46.64      2.65 o
  -2  12  12        4.36        3.36      3.72 o
  -1  12  12      135.20      158.81      7.68 o
   0  12  12        7.18       11.86      2.42 o
   1  12  12      133.19      140.61      4.27 o
   2  12  12        6.33       10.56      1.74 o
   3  12  12       45.93       48.55      2.00 o
   4  12  12        4.77        4.37      2.26 o
  -4  13  12        1.42       14.12      4.37 o
  -3  13  12       39.95       40.48      4.70 o
  -2  13  12        2.23       -0.68      3.91 o
  -1  13  12        9.12        3.22      3.70 o
   0  13  12        6.83       -3.47      3.47 o
   1  13  12        9.33        9.20      1.93 o
   2  13  12        6.26        6.24      1.82 o
   3  13  12       34.27       34.11      2.16 o
   4  13  12        0.91        0.68      3.03 o
  -2  14  12       10.75       11.58      5.75 o
  -1  14  12       43.46       46.57      4.98 o
   0  14  12        1.68       -0.85      2.51 o
   1  14  12       49.68       54.38      3.00 o
   2  14  12       10.26        8.65      1.95 o
   0  15  12       53.39       68.70      6.05 o
   1   0  13        0.50       -0.77      0.77 o
   2   0  13       33.94       35.37      0.88 o
   3   0  13       51.27       50.77      1.32 o
   4   0  13      111.81      122.90      2.97 o
   5   0  13       68.03       72.04      2.35 o
   6   0  13       48.22       45.89      2.56 o
   7   0  13       13.00       18.31      3.04 o
  -7   1  13       10.47        9.48      2.67 o
  -6   1  13       37.63       40.01      2.69 o
  -5   1  13        2.83        5.81      2.38 o
  -4   1  13       69.40       65.46      2.92 o
  -3   1  13       38.66       39.20      1.45 o
  -2   1  13      383.39      367.87      5.86 o
  -1   1  13      294.56      303.38      4.35 o
   0   1  13      509.17      516.48      7.37 o
   1   1  13      329.87      338.99      5.11 o
   2   1  13      369.93      361.98      5.11 o
   3   1  13       29.20       29.83      0.96 o
   4   1  13       74.93       68.72      1.84 o
   5   1  13        1.39        0.57      0.57 o
   6   1  13       38.57       37.82      2.50 o
   7   1  13        9.42        4.35      2.43 o
  -7   2  13        1.60       -1.45      2.44 o
  -6   2  13       69.29       66.58      2.79 o
  -5   2  13        8.23        8.92      2.40 o
  -4   2  13      201.78      193.00      5.78 o
  -3   2  13       55.39       59.12      1.35 o
  -2   2  13      210.99      215.65      3.12 o
  -1   2  13       42.72       39.67      0.93 o
   0   2  13        3.29        2.86      0.75 o
   1   2  13       66.27       58.14      4.01 o
   2   2  13      213.59      212.55      3.23 o
   3   2  13       59.82       63.24      1.25 o
   4   2  13      214.26      215.06      4.34 o
   5   2  13       15.22       14.83      2.28 o
   6   2  13       68.21       58.34      2.89 o
   7   2  13        2.71        6.33      2.46 o
  -7   3  13        5.08        7.24      3.50 o
  -6   3  13        1.64        3.60      2.28 o
  -5   3  13       57.84       54.11      2.85 o
  -4   3  13       67.73       67.34      2.12 o
  -3   3  13      105.27       97.26      2.28 o
  -2   3  13      282.75      278.83      4.17 o
  -1   3  13       11.17       10.21      0.71 o
   0   3  13      726.69      737.69     10.33 o
   1   3  13        2.12        2.17      0.87 o
   2   3  13      264.72      272.32      4.12 o
   3   3  13      118.61      117.95      1.81 o
   4   3  13       51.01       51.83      2.13 o
   5   3  13       69.81       65.24      2.76 o
   6   3  13        2.76       -1.13      2.32 o
   7   3  13        8.45        9.26      2.67 o
  -7   4  13        3.32       10.59      2.64 o
  -6   4  13        8.04       13.27      2.56 o
  -5   4  13       28.55       26.31      2.79 o
  -4   4  13       40.79       43.84      2.08 o
  -3   4  13      104.07       92.66      2.13 o
  -2   4  13       99.61       98.35      1.74 o
  -1   4  13      480.17      488.94      7.78 o
   0   4  13      160.60      160.43      2.81 o
   1   4  13      491.27      486.75      8.79 o
   2   4  13       86.65       86.53      1.55 o
   3   4  13      112.14       99.00      1.75 o
   4   4  13       39.41       35.92      2.16 o
   5   4  13       25.94       26.22      2.03 o
   6   4  13        8.66       14.40      2.91 o
   7   4  13        2.56        4.16      2.69 o
  -7   5  13       36.04       36.47      2.73 o
  -6   5  13       15.84       13.68      2.53 o
  -5   5  13      118.30      124.34      4.43 o
  -4   5  13       54.45       57.00      2.23 o
  -3   5  13      179.31      180.82      4.35 o
  -2   5  13       66.28       66.59      1.20 o
  -1   5  13      127.45      120.79      2.23 o
   0   5  13        2.18       -0.92      0.92 o
   1   5  13      119.67      110.55      2.04 o
   2   5  13       67.81       71.74      1.57 o
   3   5  13      154.23      164.39      2.61 o
   4   5  13       61.92       61.34      1.66 o
   5   5  13      112.59      116.02      3.68 o
   6   5  13       11.18       12.44      2.60 o
   7   5  13       30.67       31.52      2.64 o
  -6   6  13        6.70       11.67      2.87 o
  -5   6  13        0.90        3.98      2.71 o
  -4   6  13        1.33        1.43      1.40 o
  -3   6  13      190.87      187.11      5.18 o
  -2   6  13       52.98       56.86      1.32 o
  -1   6  13      469.77      472.91      8.25 o
   0   6  13      144.33      141.32      2.64 o
   1   6  13      482.40      488.20      8.80 o
   2   6  13       54.52       58.69      1.42 o
   3   6  13      196.42      194.13      3.86 o
   4   6  13        0.77        1.32      1.00 o
   5   6  13        0.30        2.32      2.79 o
   6   6  13        8.98        6.31      2.06 o
  -6   7  13       14.76       11.05      2.39 o
  -5   7  13       66.07       72.75      3.39 o
  -4   7  13       19.68       18.92      2.33 o
  -3   7  13      165.03      172.07      4.85 o
  -2   7  13        7.66        6.92      1.39 o
  -1   7  13       65.56       68.10      1.75 o
   0   7  13        2.10        1.39      0.87 o
   1   7  13       78.85       78.47      1.55 o
   2   7  13        5.14        6.54      0.92 o
   3   7  13      173.31      179.68      3.59 o
   4   7  13       25.05       20.85      1.31 o
   5   7  13       54.99       53.91      2.91 o
   6   7  13       18.63       19.28      3.12 o
  -6   8  13       25.71       26.36      2.51 o
  -5   8  13       22.64       30.54      2.65 o
  -4   8  13       15.15       10.09      2.58 o
  -3   8  13       52.55       49.01      2.33 o
  -2   8  13       22.43       20.43      1.29 o
  -1   8  13      242.38      241.23      6.32 o
   0   8  13        9.36        6.49      0.82 o
   1   8  13      217.90      217.10      4.36 o
   2   8  13       22.30       20.89      0.84 o
   3   8  13       44.86       40.66      1.41 o
   4   8  13       10.55        5.78      1.64 o
   5   8  13       24.15       17.57      2.98 o
   6   8  13       25.56       22.70      3.70 o
  -5   9  13       55.44       65.97      3.15 o
  -4   9  13       21.03       18.75      2.16 o
  -3   9  13       43.46       45.57      2.49 o
  -2   9  13      112.32      116.93      6.99 o
  -1   9  13       48.55       43.97      1.78 o
   0   9  13      214.12      206.19      4.91 o
   1   9  13       46.28       43.24      1.34 o
   2   9  13      114.71      115.44      2.28 o
   3   9  13       51.03       52.16      2.00 o
   4   9  13       15.72       14.93      1.57 o
   5   9  13       61.09       70.79      4.58 o
  -5  10  13       10.35        4.83      2.23 o
  -4  10  13       95.42      109.72      4.26 o
  -3  10  13       73.81       75.62      3.61 o
  -2  10  13       32.24       30.29      3.86 o
  -1  10  13       54.53       52.36      2.27 o
   0  10  13        1.42        2.79      1.30 o
   1  10  13       63.48       56.80      1.88 o
   2  10  13       27.98       25.61      1.36 o
   3  10  13       84.03       83.53      2.87 o
   4  10  13      102.99      110.99      5.64 o
   5  10  13        8.76       12.54      3.11 o
  -4  11  13       14.63       14.05      2.08 o
  -3  11  13        1.71       -1.18      2.03 o
  -2  11  13      101.57      115.21      7.73 o
  -1  11  13       15.12       10.99      2.66 o
   0  11  13      220.42      250.83      9.37 o
   1  11  13       12.46       12.73      2.27 o
   2  11  13      105.89      105.71      3.70 o
   3  11  13        0.35       -0.40      1.35 o
   4  11  13       15.78       13.95      3.04 o
  -4  12  13       22.84       26.69      3.72 o
  -3  12  13       20.99       22.44      5.90 o
  -2  12  13       56.67       56.93      4.95 o
  -1  12  13        5.02        1.58      3.58 o
   0  12  13        7.49        6.12      2.38 o
   1  12  13        5.27        2.32      1.98 o
   2  12  13       53.99       62.57      2.41 o
   3  12  13       16.56       15.04      1.54 o
   4  12  13       18.38       18.24      3.12 o
  -3  13  13       10.69       17.15      4.32 o
  -2  13  13       37.33       44.02      4.53 o
  -1  13  13       11.70        8.22      3.79 o
   0  13  13       34.17       35.97      2.77 o
   1  13  13       12.77       11.33      1.96 o
   2  13  13       34.65       33.58      2.09 o
   3  13  13       10.62       11.86      2.19 o
  -1  14  13       25.48       25.09      5.69 o
   0  14  13       25.49       29.03      2.84 o
   1  14  13       24.82       22.97      2.21 o
   0   0  14       19.97       24.31      1.37 o
   1   0  14      701.93      700.15     11.04 o
   2   0  14       78.15       83.62      1.44 o
   3   0  14       77.98       72.13      2.12 o
   4   0  14        3.65        3.05      1.30 o
   5   0  14       29.38       23.55      1.48 o
   6   0  14       11.21        8.76      2.60 o
   7   0  14        0.14       -2.70      2.70 o
  -7   1  14       12.10       13.85      2.71 o
  -6   1  14       19.19       21.44      2.44 o
  -5   1  14       62.54       60.98      2.23 o
  -4   1  14       46.29       49.13      2.01 o
  -3   1  14      109.89      102.24      3.27 o
  -2   1  14       48.37       56.31      1.18 o
  -1   1  14       75.76       77.57      1.38 o
   0   1  14       58.29       53.85      1.15 o
   1   1  14       87.78       88.43      1.65 o
   2   1  14       59.51       64.42      1.26 o
   3   1  14       81.14       78.80      1.97 o
   4   1  14       58.60       62.13      1.97 o
   5   1  14       64.42       62.06      2.62 o
   6   1  14       18.79       21.14      2.68 o
   7   1  14       14.07       19.60      3.11 o
  -7   2  14        1.95        2.64      2.69 o
  -6   2  14        7.77        9.65      2.58 o
  -5   2  14        5.71        2.09      2.47 o
  -4   2  14       89.22       93.27      3.39 o
  -3   2  14      139.44      141.19      3.40 o
  -2   2  14      169.78      176.13      2.82 o
  -1   2  14      153.52      145.21      2.34 o
   0   2  14      450.32      467.26      6.80 o
   1   2  14      158.34      149.48      2.49 o
   2   2  14      192.57      201.17      3.02 o
   3   2  14      148.98      150.36      2.72 o
   4   2  14       82.15       85.57      2.05 o
   5   2  14        3.69        4.35      1.12 o
   6   2  14        5.38        0.38      2.37 o
   7   2  14        0.49        1.96      2.49 o
  -7   3  14       10.78       18.43      2.77 o
  -6   3  14       11.50        7.65      2.37 o
  -5   3  14       24.73       25.61      2.57 o
  -4   3  14       98.21       93.99      2.87 o
  -3   3  14       75.14       74.42      2.07 o
  -2   3  14      204.36      205.67      3.18 o
  -1   3  14      103.70      107.25      1.91 o
   0   3  14       84.01       83.97      1.52 o
   1   3  14       84.36       95.42      1.72 o
   2   3  14      202.70      190.71      4.08 o
   3   3  14       82.79       84.89      2.04 o
   4   3  14       96.56      102.50      3.18 o
   5   3  14       22.38       18.63      2.55 o
   6   3  14       11.95       12.80      2.44 o
   7   3  14       12.71       13.10      2.51 o
  -6   4  14       43.93       49.78      3.19 o
  -5   4  14       59.01       57.56      3.29 o
  -4   4  14       47.54       46.26      2.07 o
  -3   4  14       52.72       53.50      1.76 o
  -2   4  14       77.66       73.79      1.51 o
  -1   4  14       37.04       35.64      0.94 o
   0   4  14       14.87       14.86      0.85 o
   1   4  14       36.48       32.36      1.16 o
   2   4  14       75.38       76.92      1.70 o
   3   4  14       51.53       51.96      1.13 o
   4   4  14       54.66       54.04      2.78 o
   5   4  14       58.90       59.11      2.98 o
   6   4  14       42.05       44.02      3.00 o
  -6   5  14        3.90       -1.18      2.62 o
  -5   5  14        7.90        8.41      2.81 o
  -4   5  14       44.92       41.55      1.73 o
  -3   5  14       61.61       61.27      2.31 o
  -2   5  14      134.41      131.26      2.44 o
  -1   5  14      203.04      201.44      3.54 o
   0   5  14      287.41      281.11      5.27 o
   1   5  14      213.32      211.83      4.44 o
   2   5  14      118.67      117.34      2.20 o
   3   5  14       59.73       64.56      1.33 o
   4   5  14       43.13       43.35      3.35 o
   5   5  14       10.22        6.54      2.57 o
   6   5  14        3.59       -1.82      2.41 o
  -6   6  14        8.11       11.58      2.95 o
  -5   6  14       25.24       25.42      2.51 o
  -4   6  14       80.28       81.93      3.43 o
  -3   6  14       59.57       56.79      1.95 o
  -2   6  14       15.75       15.00      1.72 o
  -1   6  14       21.40       24.00      1.00 o
   0   6  14        0.29       -0.92      0.92 o
   1   6  14       18.15       17.15      0.99 o
   2   6  14       24.65       23.73      1.08 o
   3   6  14       58.30       54.25      1.63 o
   4   6  14       77.06       85.22      3.67 o
   5   6  14       28.57       32.25      3.09 o
   6   6  14       11.58       11.20      2.69 o
  -6   7  14        5.29        4.85      2.89 o
  -5   7  14       20.97       19.40      2.40 o
  -4   7  14       10.99        3.81      2.27 o
  -3   7  14       13.69       10.62      1.35 o
  -2   7  14       65.13       62.36      2.04 o
  -1   7  14       82.21       79.29      2.63 o
   0   7  14      177.61      165.25      3.21 o
   1   7  14       71.82       68.41      1.53 o
   2   7  14       82.04       73.79      1.74 o
   3   7  14       16.01       14.16      1.08 o
   4   7  14        9.40       14.47      3.23 o
   5   7  14       25.07       26.12      3.21 o
   6   7  14        4.44        8.54      3.64 o
  -5   8  14       13.81       12.44      2.64 o
  -4   8  14        7.48        4.24      2.64 o
  -3   8  14       49.85       47.02      2.66 o
  -2   8  14       53.46       48.49      2.70 o
  -1   8  14       40.22       44.09      1.53 o
   0   8  14       75.75       72.44      2.04 o
   1   8  14       44.41       45.39      1.37 o
   2   8  14       37.51       33.63      0.96 o
   3   8  14       47.96       42.15      1.62 o
   4   8  14       13.38       10.87      3.38 o
   5   8  14       12.57       13.30      3.10 o
  -5   9  14       23.24       22.70      2.42 o
  -4   9  14       48.01       48.04      2.75 o
  -3   9  14       32.58       31.94      2.45 o
  -2   9  14       64.22       69.78      4.78 o
  -1   9  14       67.19       58.34      1.90 o
   0   9  14       19.70       19.60      1.63 o
   1   9  14       70.55       61.42      2.32 o
   2   9  14       59.04       59.26      2.13 o
   3   9  14       28.07       24.96      1.71 o
   4   9  14       43.25       48.80      3.94 o
   5   9  14       15.03       20.47      3.18 o
  -4  10  14        6.05        7.27      2.12 o
  -3  10  14       16.80       17.57      2.21 o
  -2  10  14       59.83       66.65      4.83 o
  -1  10  14       52.22       51.56      3.18 o
   0  10  14       76.37       74.74      3.59 o
   1  10  14       43.10       40.25      2.52 o
   2  10  14       73.03       71.57      2.73 o
   3  10  14       19.27       17.30      1.77 o
   4  10  14        4.65       10.00      3.50 o
  -4  11  14       17.31       18.20      2.17 o
  -3  11  14       17.14       18.95      2.05 o
  -2  11  14       31.63       36.86      4.20 o
  -1  11  14        5.46        7.47      3.08 o
   0  11  14        9.93        6.10      2.60 o
   1  11  14        8.65        6.78      2.28 o
   2  11  14       28.72       25.42      1.63 o
   3  11  14       18.21       21.70      2.11 o
   4  11  14       19.06       18.71      3.28 o
  -3  12  14       10.83        7.42      4.10 o
  -2  12  14       22.10       22.70      4.09 o
  -1  12  14       16.34       23.36      3.79 o
   0  12  14       44.19       43.11      3.15 o
   1  12  14       21.93       24.40      1.87 o
   2  12  14       18.20       17.73      1.83 o
   3  12  14        6.23        4.37      2.05 o
  -1  13  14       19.56       16.85      5.38 o
   0  13  14        2.40       -2.05      2.47 o
   1  13  14       20.23       20.85      1.98 o
   1   0  15       14.84       14.61      0.92 o
   2   0  15       42.15       37.38      1.19 o
   3   0  15      224.90      237.59      7.69 o
   4   0  15        1.25        0.81      1.30 o
   5   0  15      158.65      184.74      6.28 o
   6   0  15       39.38       37.88      2.73 o
  -6   1  15        5.81        6.61      2.71 o
  -5   1  15       10.12       10.18      1.41 o
  -4   1  15       32.40       31.57      2.08 o
  -3   1  15       99.66       86.28      4.12 o
  -2   1  15       51.75       47.59      1.34 o
  -1   1  15      331.46      358.52      5.78 o
   0   1  15       43.11       30.55      1.02 o
   1   1  15      284.88      292.37      5.22 o
   2   1  15       59.09       50.31      1.25 o
   3   1  15       93.53       95.97      2.44 o
   4   1  15       29.22       26.98      1.15 o
   5   1  15       11.12       13.61      2.38 o
   6   1  15        4.79        4.33      2.46 o
  -6   2  15        1.27       -1.88      2.68 o
  -5   2  15       39.04       38.57      2.12 o
  -4   2  15       43.36       40.13      1.58 o
  -3   2  15       75.77       76.83      2.11 o
  -2   2  15      115.70      108.31      2.21 o
  -1   2  15       60.53       57.64      1.19 o
   0   2  15      301.58      308.94      4.88 o
   1   2  15       69.41       62.88      1.54 o
   2   2  15      132.05      130.31      2.64 o
   3   2  15       70.74       72.91      2.13 o
   4   2  15       44.86       39.09      1.44 o
   5   2  15       34.14       39.49      2.90 o
   6   2  15        1.89        1.77      2.70 o
  -6   3  15       25.05       26.03      2.83 o
  -5   3  15        3.03        0.40      2.52 o
  -4   3  15       65.71       73.14      3.87 o
  -3   3  15       36.65       32.67      1.37 o
  -2   3  15       60.91       62.14      1.38 o
  -1   3  15      143.85      138.80      2.39 o
   0   3  15       25.72       22.05      1.00 o
   1   3  15      152.72      153.55      2.63 o
   2   3  15       43.31       45.70      1.62 o
   3   3  15       37.59       33.26      1.23 o
   4   3  15       62.04       64.86      3.20 o
   5   3  15        4.89       -0.62      2.34 o
   6   3  15       25.77       26.03      3.11 o
  -6   4  15       20.01       20.76      2.52 o
  -5   4  15        9.45       18.79      3.32 o
  -4   4  15        7.10        6.15      1.58 o
  -3   4  15       22.47       20.89      1.27 o
  -2   4  15      141.57      132.01      3.50 o
  -1   4  15       47.39       37.77      1.02 o
   0   4  15      199.73      212.46      3.50 o
   1   4  15       37.40       31.01      1.13 o
   2   4  15      132.65      133.92      3.10 o
   3   4  15       31.75       29.48      1.00 o
   4   4  15        6.66       13.64      2.52 o
   5   4  15       10.92       10.18      2.44 o
   6   4  15       18.56       17.46      3.12 o
  -6   5  15       22.92       22.79      2.56 o
  -5   5  15        8.71       11.61      3.24 o
  -4   5  15       72.23       71.89      3.05 o
  -3   5  15        9.44       10.99      1.50 o
  -2   5  15       99.95      100.92      2.32 o
  -1   5  15       15.89       14.12      0.97 o
   0   5  15       44.87       43.11      1.15 o
   1   5  15       14.54       16.06      1.19 o
   2   5  15      115.99      118.74      2.92 o
   3   5  15       10.24        9.54      0.74 o
   4   5  15       74.03       74.74      3.11 o
   5   5  15        4.38        7.65      2.43 o
   6   5  15       25.79       25.09      3.42 o
  -5   6  15        3.24        4.45      2.36 o
  -4   6  15       20.47       14.51      2.43 o
  -3   6  15       53.95       52.69      2.01 o
  -2   6  15      116.07      113.16      2.56 o
  -1   6  15       19.17       17.65      0.89 o
   0   6  15      264.04      287.05      5.17 o
   1   6  15       17.22       14.40      1.05 o
   2   6  15      121.47      118.34      3.02 o
   3   6  15       46.65       47.59      1.53 o
   4   6  15       16.75       18.24      2.60 o
   5   6  15        1.59        4.97      3.52 o
  -5   7  15       20.49       25.70      2.48 o
  -4   7  15       67.92       72.43      3.54 o
  -3   7  15        7.68        5.41      2.00 o
  -2   7  15       44.63       45.07      2.11 o
  -1   7  15       94.94       89.38      2.97 o
   0   7  15        2.58        1.92      0.93 o
   1   7  15       95.70       93.63      2.50 o
   2   7  15       39.84       38.97      2.02 o
   3   7  15       11.57       14.12      1.60 o
   4   7  15       73.26       86.24      3.86 o
   5   7  15       24.75       25.19      2.87 o
  -5   8  15       31.54       35.09      2.63 o
  -4   8  15       21.28       18.95      2.29 o
  -3   8  15       32.80       34.71      2.29 o
  -2   8  15       60.24       52.90      2.62 o
  -1   8  15       34.21       32.36      2.31 o
   0   8  15       60.30       58.27      2.26 o
   1   8  15       35.66       31.31      1.45 o
   2   8  15       58.81       54.93      1.85 o
   3   8  15       35.38       37.20      2.08 o
   4   8  15       23.24       19.64      3.11 o
   5   8  15       34.65       33.90      3.39 o
  -4   9  15        7.75       10.18      2.74 o
  -3   9  15       52.07       56.72      3.83 o
  -2   9  15        2.82        5.43      3.16 o
  -1   9  15       50.63       47.40      2.54 o
   0   9  15        3.27        7.07      2.11 o
   1   9  15       59.19       51.23      2.51 o
   2   9  15        5.84        6.56      1.51 o
   3   9  15       47.76       50.76      3.95 o
   4   9  15        4.12        7.37      3.06 o
  -4  10  15        0.33        0.42      2.25 o
  -3  10  15       23.46       25.14      3.06 o
  -2  10  15        0.46       -0.04      5.13 o
  -1  10  15       25.44       23.68      2.25 o
   0  10  15        0.41        2.96      2.18 o
   1  10  15       27.51       28.49      2.37 o
   2  10  15        1.48        1.62      1.55 o
   3  10  15       19.68       24.86      3.59 o
   4  10  15        1.31       -3.55      3.55 o
  -3  11  15        9.98        6.64      2.97 o
  -2  11  15       12.30       12.60      5.44 o
  -1  11  15       69.37       66.06      3.68 o
   0  11  15        0.65        2.01      2.26 o
   1  11  15       59.85       57.63      3.22 o
   2  11  15       11.90       16.62      1.77 o
   3  11  15        8.75       10.56      3.51 o
  -2  12  15        6.54       12.47      3.98 o
  -1  12  15        3.95       -0.81      3.62 o
   0  12  15        0.83        1.26      2.68 o
   1  12  15        4.34        4.16      1.66 o
   2  12  15        4.35        5.10      2.35 o
   0   0  16      316.50      324.25     10.16 o
   1   0  16       14.25       14.68      0.92 o
   2   0  16      122.86      129.34      2.73 o
   3   0  16       43.67       41.73      2.21 o
   4   0  16        7.93        6.26      1.62 o
   5   0  16        0.07       -0.38      3.36 o
   6   0  16        0.94        0.91      3.09 o
  -6   1  16       22.66       21.92      2.85 o
  -5   1  16        4.91        5.07      2.60 o
  -4   1  16       73.70       75.06      2.24 o
  -3   1  16       42.65       42.99      2.12 o
  -2   1  16       68.18       65.31      2.02 o
  -1   1  16        2.45        1.51      0.94 o
   0   1  16        1.10        2.79      1.02 o
   1   1  16        1.85        2.90      0.85 o
   2   1  16       61.25       57.01      1.47 o
   3   1  16       40.09       39.32      1.68 o
   4   1  16       81.60       91.83      3.36 o
   5   1  16        5.32        3.41      2.63 o
   6   1  16       18.21       15.65      2.52 o
  -6   2  16        1.18        0.55      2.74 o
  -5   2  16       10.83       12.93      2.66 o
  -4   2  16       22.39       22.39      1.88 o
  -2   2  16      111.52      103.73      2.73 o
  -1   2  16       19.13       16.39      1.05 o
   0   2  16      184.04      198.64      3.78 o
   1   2  16       20.68       20.43      0.96 o
   2   2  16      103.46      106.00      2.09 o
   3   2  16       62.79       63.09      1.91 o
   4   2  16       19.14       15.84      4.01 o
   5   2  16       13.84       20.80      2.53 o
   6   2  16        1.57        9.51      2.82 o
  -6   3  16       18.54       20.18      2.90 o
  -5   3  16        9.41        6.88      1.65 o
  -4   3  16       32.01       33.90      2.10 o
  -3   3  16       15.58       16.54      1.46 o
  -2   3  16        4.72        5.54      0.96 o
  -1   3  16      166.52      163.92      3.55 o
   0   3  16        0.26        0.98      0.91 o
   1   3  16      166.68      169.05      3.00 o
   2   3  16        7.78        8.22      1.06 o
   3   3  16       16.27       14.68      1.63 o
   4   3  16       28.70       27.27      1.64 o
   5   3  16        8.63        7.54      3.47 o
   6   3  16       20.63       19.44      2.65 o
  -5   4  16       37.27       38.34      2.63 o
  -4   4  16       10.60       13.34      2.73 o
  -3   4  16       69.66       65.61      2.39 o
  -2   4  16       36.67       37.15      1.29 o
  -1   4  16        8.56        5.87      0.83 o
   0   4  16       24.21       22.35      1.09 o
   1   4  16       11.90        8.98      1.22 o
   2   4  16       37.76       33.47      1.50 o
   3   4  16       63.62       71.57      3.52 o
   4   4  16       11.63        9.34      2.37 o
   5   4  16       42.65       48.22      3.46 o
  -5   5  16        0.16       -0.81      3.22 o
  -4   5  16        1.49        1.15      2.40 o
  -3   5  16       46.83       44.46      2.96 o
  -2   5  16       22.97       23.06      1.06 o
  -1   5  16      103.79       95.16      2.25 o
   0   5  16        1.13        2.64      0.87 o
   1   5  16      114.28      109.07      2.90 o
   2   5  16       21.63       23.95      1.72 o
   3   5  16       49.85       41.37      2.73 o
   4   5  16        0.53        5.39      2.57 o
   5   5  16        0.76        1.41      2.71 o
  -5   6  16       43.91       50.96      3.56 o
  -4   6  16        9.09        8.73      2.29 o
  -3   6  16       37.71       36.36      3.17 o
  -2   6  16        4.83        4.83      0.93 o
  -1   6  16       18.65       20.68      1.18 o
   0   6  16        1.39        2.52      0.94 o
   1   6  16       18.58       18.79      1.68 o
   2   6  16        5.03        5.06      1.39 o
   3   6  16       35.07       37.71      2.49 o
   4   6  16        8.50       12.60      2.66 o
   5   6  16       32.26       42.08      3.36 o
  -4   7  16        0.04       -2.26      2.26 o
  -3   7  16       25.67       28.93      3.43 o
  -2   7  16       19.83       19.60      2.04 o
  -1   7  16      116.92      110.81      3.31 o
   0   7  16        0.29       -0.55      1.41 o
   1   7  16      104.64      104.00      3.11 o
   2   7  16       15.03       16.13      1.78 o
   3   7  16       24.17       19.60      2.33 o
   4   7  16        0.54        3.65      2.66 o
  -4   8  16        1.76        4.24      2.43 o
  -3   8  16       30.65       42.08      3.23 o
  -2   8  16       29.44       27.41      2.90 o
  -1   8  16        2.38       -0.02      1.77 o
   0   8  16       19.09       22.26      2.14 o
   1   8  16        3.34        1.94      2.30 o
   2   8  16       23.64       23.32      1.38 o
   3   8  16       30.62       24.73      2.43 o
   4   8  16        0.62       -2.32      3.05 o
  -3   9  16       10.78       11.26      2.91 o
  -2   9  16       20.82       17.00      2.78 o
  -1   9  16       33.36       38.56      2.75 o
   0   9  16        7.19        6.15      2.38 o
   1   9  16       40.82       42.75      2.42 o
   2   9  16       28.88       32.93      2.39 o
   3   9  16       11.80        8.73      2.97 o
  -3  10  16        1.49        4.51      3.02 o
  -2  10  16       20.70       21.61      2.88 o
  -1  10  16        9.83        7.02      2.05 o
   0  10  16       78.46       81.43      3.42 o
   1  10  16        8.26        6.73      2.13 o
   2  10  16       20.14       19.16      2.06 o
   3  10  16        1.49       -0.72      2.93 o
  -1  11  16        2.39        0.98      2.12 o
   0  11  16        1.08        5.22      2.11 o
   1  11  16        1.86        0.90      1.58 o
   1   0  17       10.62       13.67      1.37 o
   2   0  17       34.15       29.63      1.41 o
   3   0  17       20.52       20.89      2.02 o
   4   0  17        0.30       -0.09      3.31 o
   5   0  17       17.83       12.84      2.48 o
  -5   1  17        1.60        1.63      2.63 o
  -4   1  17       17.04       13.61      1.77 o
  -3   1  17       35.43       34.60      1.95 o
  -2   1  17       19.71       22.66      2.95 o
  -1   1  17      116.60      105.25      2.84 o
   0   1  17       30.33       29.83      1.16 o
   1   1  17      121.79      119.45      2.73 o
   2   1  17       14.13       14.75      1.10 o
   3   1  17       37.15       37.88      2.05 o
   4   1  17       18.62       15.80      2.90 o
   5   1  17        1.82       -1.73      3.46 o
  -5   2  17       28.10       28.59      2.67 o
  -4   2  17       24.74       27.85      2.10 o
  -3   2  17       46.65       43.29      2.19 o
  -2   2  17        5.16        4.75      1.19 o
  -1   2  17        5.84        5.85      1.21 o
   0   2  17       14.07       12.44      1.01 o
   1   2  17        3.87        4.85      1.34 o
   2   2  17        5.05        6.71      1.00 o
   3   2  17       36.52       29.74      1.81 o
   4   2  17       26.40       28.83      3.02 o
   5   2  17       25.13       20.55      3.64 o
  -5   3  17        6.11        8.06      2.44 o
  -4   3  17       11.97       12.25      2.07 o
  -3   3  17       40.94       32.05      2.46 o
  -2   3  17       24.94       25.23      1.44 o
  -1   3  17       78.76       77.16      2.19 o
   0   3  17        2.41        1.55      1.00 o
   1   3  17       80.21       84.55      2.29 o
   2   3  17       27.17       25.75      1.31 o
   3   3  17       39.81       37.03      2.08 o
   4   3  17        6.23       10.53      2.40 o
   5   3  17        5.17        1.18      3.55 o
  -5   4  17        8.00        7.83      2.48 o
  -4   4  17        2.47        5.20      2.25 o
  -3   4  17       23.06       30.49      2.40 o
  -2   4  17       71.78       66.29      2.26 o
  -1   4  17       63.15       64.04      2.22 o
   0   4  17       79.98       76.83      2.27 o
   1   4  17       62.61       70.95      2.10 o
   2   4  17       67.66       65.23      1.94 o
   3   4  17       26.14       22.66      1.76 o
   4   4  17        2.92        2.24      2.62 o
   5   4  17       10.73       10.41      3.16 o
  -4   5  17       61.29       66.95      3.02 o
  -3   5  17        8.36        8.32      2.24 o
  -2   5  17       27.72       25.19      1.67 o
  -1   5  17        5.63        6.17      1.35 o
   0   5  17        0.11        3.78      1.27 o
   1   5  17        4.51        1.88      1.58 o
   2   5  17       30.16       32.15      1.68 o
   3   5  17        5.94       10.71      2.51 o
   4   5  17       67.03       84.02      3.73 o
  -4   6  17       20.80       21.36      3.07 o
  -3   6  17        8.54        7.47      2.14 o
  -2   6  17       55.64       58.83      2.83 o
  -1   6  17        3.31        5.01      1.30 o
   0   6  17      153.67      156.17      4.39 o
   1   6  17        5.25        6.52      1.46 o
   2   6  17       62.07       63.30      2.65 o
   3   6  17        6.85        6.33      2.53 o
   4   6  17       21.47       21.61      2.83 o
  -4   7  17       10.56        4.83      3.06 o
  -3   7  17        0.48        5.43      2.86 o
  -2   7  17       15.85       19.68      2.46 o
  -1   7  17        2.89        1.85      1.69 o
   0   7  17        4.76        2.39      1.33 o
   1   7  17        3.77        4.03      1.67 o
   2   7  17       13.88       17.38      2.23 o
   3   7  17        2.26        7.85      2.59 o
   4   7  17        9.12       13.47      3.53 o
  -3   8  17       14.13       17.23      2.99 o
  -2   8  17       47.82       52.49      2.68 o
  -1   8  17        3.53        2.48      1.56 o
   0   8  17       31.95       32.41      2.10 o
   1   8  17        2.01       -0.13      1.88 o
   2   8  17       47.06       52.82      2.75 o
   3   8  17       17.47       20.10      2.48 o
  -2   9  17        8.94       11.23      3.34 o
  -1   9  17       36.14       37.71      1.98 o
   0   9  17       24.03       23.59      2.24 o
   1   9  17       35.51       32.04      2.40 o
   2   9  17        8.70        9.62      2.86 o
  -1  10  17       10.89       14.54      2.82 o
   0  10  17       28.96       36.75      2.52 o
   1  10  17        8.89        2.55      1.89 o
   0   0  18       89.63       87.46      4.06 o
   1   0  18       46.06       49.45      1.82 o
   2   0  18      112.91      108.29      4.52 o
   3   0  18        0.63        2.01      1.66 o
   4   0  18       32.24       20.94      4.18 o
  -4   1  18       15.21       13.95      3.00 o
  -3   1  18       20.66       21.44      2.39 o
  -2   1  18       25.71       26.07      1.65 o
  -1   1  18        7.70        8.76      1.37 o
   0   1  18        5.21        4.73      1.24 o
   1   1  18        5.81        5.46      1.21 o
   2   1  18       28.98       29.93      1.92 o
   3   1  18       20.18       19.40      2.81 o
   4   1  18       17.80       18.83      3.01 o
  -4   2  18        5.28        4.11      2.92 o
  -3   2  18       33.83       33.31      2.13 o
  -2   2  18        6.83        6.17      1.56 o
  -1   2  18       17.98       19.16      1.62 o
   0   2  18       36.46       36.36      1.56 o
   1   2  18       23.22       24.40      1.37 o
   2   2  18        9.88        9.86      1.80 o
   3   2  18       34.64       26.74      2.58 o
   4   2  18        2.86        6.52      2.95 o
  -4   3  18        7.34       10.00      3.45 o
  -3   3  18        8.70        8.09      2.26 o
  -2   3  18        8.27       13.37      1.82 o
  -1   3  18       36.26       36.25      1.72 o
   0   3  18       18.23       17.92      1.33 o
   1   3  18       40.87       43.72      1.83 o
   2   3  18        9.07       13.37      1.79 o
   3   3  18        9.51        5.63      2.28 o
   4   3  18        7.26        5.18      3.40 o
  -4   4  18        5.90        6.92      2.33 o
  -3   4  18        3.43        5.31      2.62 o
  -2   4  18       22.88       21.10      1.61 o
  -1   4  18       12.24       11.86      1.40 o
   0   4  18        6.37        4.69      1.36 o
   1   4  18        8.48        6.71      1.39 o
   2   4  18       18.77       23.01      2.04 o
   3   4  18        6.93        1.51      2.33 o
   4   4  18        7.50        6.49      3.06 o
  -3   5  18       23.82       23.95      2.26 o
  -2   5  18       28.14       33.68      2.68 o
  -1   5  18       28.53       33.09      1.70 o
   0   5  18       57.44       69.32      2.46 o
   1   5  18       23.87       20.93      1.44 o
   2   5  18       27.66       26.45      2.09 o
   3   5  18       25.16       25.70      2.48 o
  -3   6  18       14.66       19.36      2.80 o
  -2   6  18        4.73        6.31      2.13 o
  -1   6  18       13.22       14.12      1.49 o
   0   6  18        0.15       -2.09      2.30 o
   1   6  18        9.71        9.80      1.42 o
   2   6  18        6.41        3.32      2.00 o
   3   6  18        8.60       11.02      1.78 o
  -2   7  18        4.74        3.67      2.46 o
  -1   7  18       34.80       33.79      2.47 o
   0   7  18       21.66       20.98      1.52 o
   1   7  18       38.40       39.49      1.74 o
   2   7  18        6.14        8.41      2.22 o
  -2   8  18       10.77        9.40      2.29 o
  -1   8  18       17.52       17.23      2.41 o
   0   8  18        3.70        4.89      1.65 o
   1   8  18       21.93       21.70      1.98 o
   2   8  18       10.78        5.39      2.19 o
   1   0  19        3.11        2.93      1.60 o
   2   0  19       29.54       35.42      2.09 o
   3   0  19        1.08       -3.62      4.02 o
  -3   1  19        6.01        1.09      3.30 o
  -2   1  19       32.20       36.25      1.89 o
  -1   1  19       10.42       13.27      1.78 o
   0   1  19       60.45       68.24      2.44 o
   1   1  19        7.26       10.03      1.67 o
   2   1  19       32.27       35.42      1.98 o
   3   1  19        4.64        9.28      3.12 o
  -3   2  19        9.32       10.56      3.30 o
  -2   2  19        4.56        5.48      1.75 o
  -1   2  19       43.81       43.84      2.57 o
   0   2  19        0.67       -1.46      1.46 o
   1   2  19       39.80       36.36      2.45 o
   2   2  19        6.46        1.68      2.32 o
   3   2  19        9.16       10.68      2.93 o
  -3   3  19       17.80       20.34      2.54 o
  -2   3  19       11.84        4.93      2.32 o
  -1   3  19       12.63       14.54      1.76 o
   0   3  19       29.80       29.33      1.65 o
   1   3  19       12.84        9.17      1.73 o
   2   3  19       11.30        9.80      2.17 o
   3   3  19       18.41       20.14      2.44 o
  -3   4  19       15.76       18.28      2.49 o
  -2   4  19       14.81       14.93      2.25 o
  -1   4  19       29.74       33.68      1.82 o
   0   4  19       18.21       14.54      1.58 o
   1   4  19       32.13       33.68      1.98 o
   2   4  19       13.60        9.89      1.89 o
   3   4  19       15.35       15.62      2.44 o
  -2   5  19        3.77        3.28      2.07 o
  -1   5  19        1.68       -1.24      1.98 o
   0   5  19        0.50       -1.18      1.34 o
   1   5  19        2.59        1.53      1.63 o
   2   5  19        3.09        0.62      1.68 o
  -1   6  19       27.13       33.84      2.47 o
   0   6  19        3.31        2.70      1.38 o
   1   6  19       26.04       28.73      2.13 o
   0   0  20        0.02       -2.36      2.36 o
   1   0  20       14.23       12.97      1.63 o
   2   0  20        0.06       -1.92      3.43 o
  -2   1  20        0.12       -3.02      3.02 o
  -1   1  20        6.70        4.59      1.60 o
   0   1  20        9.26       15.33      2.46 o
   1   1  20        4.11        5.35      2.43 o
   2   1  20        0.25       -1.62      2.60 o
  -1   2  20       35.62       41.72      2.33 o
   0   2  20        0.00       -3.35      3.35 o
   1   2  20       33.52       38.56      2.52 o
  -1   3  20        6.38        6.95      2.60 o
   0   3  20        9.41       13.50      2.48 o
   1   3  20        7.02       10.18      2.27 o
   0   4  20        0.04        2.96      2.02 o
 
